# Supplementary material for: An Argonaute protein traffics from nematode to mouse and is a vaccine against parasitic nematodes
Source: EMBO Rep. 2025 Dec 9;27(2):311–40. doi: 10.1038/s44319-025-00620-4 (PMC12852730; doi:10.1038/s44319-025-00620-4)
Supplement: Supplementary file 2 — Dataset EV1 [file 44319_2025_620_MOESM2_ESM.xls]

## Sheet: Legend
Dataset EV1: Top 25 genomic regions that produce the most sRNAs in EV and EV-dep HES libraries. Each region is named according to the underlying annotation, genomic location is given. Columns named ‘.region.cpm’ contain the CPM of all sRNAs mapped to the region in each library. The sRNA sequence with the highest average CPM for EV or EV-dep HES libraries is then shown. Columns named ‘.seq.cpm’ co…

## Sheet: Dataset EV1
top	region	location	strand	Adult1.region.cpm	Adult2.region.cpm	Adult3.region.cpm	EV1.region.cpm	EV2.region.cpm	EV3.region.cpm	Sup1.region.cpm	Sup2.region.cpm	Sup3.region.cpm	top_seq	Adult1.seq.cpm	Adult2.seq.cpm	Adult3.seq.cpm	EV1.seq.cpm	EV2.seq.cpm	EV3.seq.cpm	Sup1.seq.cpm	Sup2.seq.cpm	Sup3.seq.cpm
EV_top1	LTR/Pao_rnd-4_family-1379_As:510124	IV:23131465-23132391	-	6581.61	6412.47	6240.53	21219.9	20717	20706.6	3381.96	2896.93	3603.69	GAAGCAGGCGTCGAATGGACC	382.525	362.933	402.5	2112	2592.97	2340.57	489.337	537.324	506.291
EV_top2	LTR/Gypsy_rnd-5_family-274_As:618475	II:28679612-28687215	-	7390.86	7240.8	7445.28	20689.6	20311.4	19445.9	3029.59	2471.25	3070.77	GAGCACCTTCTGATCGTTCGAGG	77.408	63.237	87.773	448.267	512.633	474.266	48.059	28.822	66.153
EV_top3	exons_As:1059472	I:552989-554869	-	4754.52	4546.72	4689.84	17475.8	17214	16312	2311.26	1812.24	2313.17	GACAGAATTCTGGTCCGAGGT	115.287	94.176	135.934	928.894	1086.28	937.276	140.593	156.078	145.773
EV_top4	Unknown_rnd-1_family-587:1785654	IV:23132393-23132670	+	3488.72	3138.38	3528.09	15308.5	14637.4	14795.4	1930.4	1499.14	2504.95	GATGACCAACCGGCTGTGGAAGC	505.892	384.182	554.668	4315.6	3921.47	3997.24	398.699	276.258	729.591
EV_top5	introns_S:1218221	III:12016670-12019408	+	3373.29	3247.26	3412.63	12245.1	11919.7	11599.8	2111.48	1693.24	2062.08	GAACGGAATGCTCGAAGGACGAG	75.671	65.702	83.985	570.199	599.781	598.211	108.765	95.52	118.565
EV_top6	DNA/hAT-Tip100_rnd-4_family-1047_As:729055	X:72135243-72138707	-	4141.23	4205.04	3961.74	10308.6	10332.3	9893.78	2509.57	2427.21	2241.8	GGAGAATGATGAAGTTGCGAGGA	58.035	57.117	71.214	354.536	396.974	395.472	104.971	77.415	67.154
EV_top7	LINE/RTE-BovB_rnd-1_family-41_S:355682	X:72138708-72141850	-	2973.28	2909.79	2867.36	8920.13	9243.59	9193.92	1615.41	1365.56	1559.9	GAAACTTGGAAGAAGGCGACCGA	124.931	117.549	126.085	935.488	803.884	989.931	117.723	91.878	107.828
EV_top8	LTR/Gypsy_rnd-5_family-4242-2_As:615825	X:56555066-56563698	-	2669.4	2514.34	2523.74	8205.95	9324.49	8824.88	1764.36	1735.24	1904.72	GGTAGAGGTTCGACGGAGATAGG	13.292	8.755	11.472	117.57	168.142	154.712	17.39	25.805	22.658
EV_top9	LTR/Pao_rnd-1_family-819_As:508531	X:25072033-25074180	-	2236.2	2101.68	2040.45	7064.47	6701.54	6950.3	1193.38	1032.19	1082.86	GAACTGGGACGACGAAATGGCC	107.121	98.935	112.773	939.647	965.006	1021.57	98.647	59.102	121.75
EV_top10	lincRNA_As:69690	III:18369865-18374760	-	2151.01	2082.43	2159.31	6361.64	6544.88	6065	873.858	807.758	840.784	GATGCTATAGAAAAACCACCCGA	29.365	28.729	37.555	530.84	588.226	571.821	56.49	34.233	41.402
EV_top11	LTR/Pao_rnd-5_family-4989_As:510871	II:2535030-2543446	+	2240.26	2133.08	2328.27	6244.63	6087.7	6560.63	1109.99	991.214	1263.72	GAATTCCTGGACTGTCTTATCTT	21.111	16.149	25.866	224.489	233.368	230.254	22.659	10.093	26.024
EV_top12	LTR/Pao_rnd-5_family-4970_As:518679	I:90835077-90837137	-	2030.05	1906.3	1922.06	6390.49	6101.53	5945.16	1053.48	954.61	1060.76	GATAATGGAAGACTGAGGGACC	22.241	18.699	21.321	239.198	189.956	206.866	33.936	42.973	39.309
EV_top13	LTR/Gypsy_rnd-5_family-3652_As:616892	IV:23130265-23131279	-	2338.97	2252.55	2235.47	5886.46	5709.14	5583.92	1108.39	1072.15	1070.41	GTTTTTGTATTGGATTTTAATATG	15.812	8.925	20.672	122.642	114.686	118.817	14.123	4.89	16.106
EV_top14	DNA/hAT-Tip100_rnd-4_family-1047_As:729125	III:18353047-18357921	+	1894.21	1858.17	1916.51	5276.98	5243.06	5297.28	856.48	705.385	850.183	GTAGTGCTTCGGATATCTTGGTG	64.551	58.392	81.171	316.495	389.523	339.316	29.615	22.163	43.677
EV_top15	LTR/Gypsy_rnd-5_family-1554_As:620026	III:18367285-18368305	-	1118.53	1049.1	1058.15	5446.61	5165.93	5025.06	615.819	448.868	568.609	GTTTCTGGAGGCTGCCATCCGAG	19.2	17.849	20.022	155.306	152.267	117.441	13.49	9.365	10.191
EV_top16	introns_As:1395560	X:77714853-77716973	-	2371.79	2327.86	2100.73	5247.81	4762.34	5361.44	898.245	744.176	919.655	GTAGGACGTCCGTTTCTCTGCCT	217.456	156.478	210.936	765.777	609.824	632.23	56.385	33.713	98.001
EV_top17	DNA/hAT-Tip100_rnd-4_family-1047_As:729051	X:33769044-33773641	-	2205.34	2121.41	2078.68	4853.13	5074.4	5016.2	929.934	899.778	927.657	GAAAAGATCGATGCCCTGGAAGT	47.001	42.413	45.347	254.921	303.778	275.029	48.27	37.147	38.763
EV_top18	DNA/hAT-Tip100_rnd-4_family-1047_As:729169	V:84673240-84677351	+	1585.17	1583.87	1585.38	4615.76	4920.49	4684.59	846.404	794.779	928.927	GACGCGAAGGATCTCTGTAATAG	145.782	129.789	174.896	850.582	1080.23	958.914	262.954	254.303	330.582
EV_top19	DNA/hAT-Tip100_rnd-4_family-1047_As:729072	IV:22441610-22446793	-	1295.67	1274.07	1237.75	4761.07	4804.85	4454.97	618.155	509.825	600.996	GTTTGACGTCAGGCTCCACGAG	14.422	14.704	13.961	129.743	114.254	99.931	14.228	4.994	7.553
EV_top20	introns_S:1076921	X:2096413-2100450	+	1677	1619.36	1729.51	4672.37	4614.37	4431.69	728.117	588.428	811.954	GAAACGTCAGACATGGGAACCCGG	32.666	26.264	34.308	266.891	284.34	263.023	55.015	53.795	97.546
EV_top21	introns_S:1218222	III:12019964-12021972	+	1338.7	1281.89	1291.55	4409.61	4525.7	4563.03	627.063	492.909	554.13	GTCACTCTGGGCCCTCAACTCGA	35.533	27.879	31.819	194.766	240.604	261.772	15.703	9.781	14.377
EV_top22	RC/Helitron_S:691032	I:84960514-84963298	+	1229.17	1280.09	1294.32	4244.41	4737.32	4260.79	725.051	651.573	668.182	GAGAACAAATGAACGACACCGAGA	33.709	34.083	46.538	283.933	381.208	310.925	49.007	43.182	45.861
EV_top23	intergenic:2082706	III:18366238-18367025	+	1022.89	1070.87	963.034	4490.1	4294.2	4172.43	503.52	385.14	479.577	GTTTTCCGGACATGCCTTCGATC	46.132	44.963	52.274	398.46	486.715	449.753	45.213	23.516	35.397
EV_top24	introns_As:1555811	V:14234328-14236122	+	1542.63	1588.92	1436.92	4285.57	4005.45	4130.1	615.673	527.617	579.532	GTAAGAGCGTGCAGGTTGAGG	34.664	35.018	28.572	118.28	120.626	107.185	18.338	17.377	14.559
EV_top25	LTR/Pao_rnd-3_family-522_As:511682	II:103096843-103100304	+	1677.37	1581.1	1629.62	4173.1	4002.25	4199.41	838.956	720.114	780.837	GTGGGAGCCTGAACAATGTTGTT	15.377	13.429	18.723	87.239	85.745	96.804	21.922	19.874	17.107
Sup_top25	LINE/CR1_rnd-5_family-3127_As:154728	II:104491782-104496483	-	463.073	490.62	520.75	24.958	23.996	21.296	1096.85	1108.9	910.384	GTTGCATGATCAGAGGTAGACA	12.597	13.684	16.451	2.84	2.484	1.501	94.221	67.634	95.453
Sup_top24	lincRNA_As:69143	IV:66482013-66545692	-	820.919	783.934	765.247	132.786	151.173	149.601	1000.76	1131.21	992.303	GAATCGAACTGAAGGCTGCCCA	43.613	40.543	49.893	43.315	43.196	45.901	306.27	245.875	225.847
Sup_top23	LTR/Gypsy_rnd-5_family-6182_S:613765	I:70434211-70438850	+	645.254	633.668	592.435	3.782	10.284	9.127	991.998	1221.34	1012.37	GTTGGTAGTGGGTATTGGTG	5.647	5.95	4.87	0	0.324	0.125	81.995	98.225	83.078
Sup_top22	LTR/Pao_rnd-5_family-12057_S:497452	X:17833136-17836970	-	371.614	363.093	374.761	5.942	11.084	7.672	1264.35	1192.02	1002.97	GCTACGACTGCGAACTTGGGG	9.209	7.14	8.983	0.812	0.432	0	112.981	153.165	89.083
Sup_top21	intergenic:1921363	X:17839263-17839798	+	180.583	206.691	174.663	3.998	5.828	3.307	1335.47	1217.54	913.813	GATAGGAGAGTTGAACAAGAAAG	5.995	5.44	6.169	0	0.864	0.5	134.27	73.044	43.677
Sup_top20	LTR/Gypsy_rnd-1_family-878_As:616206	IV:37174482-37178672	+	602.229	573.513	558.211	17.611	20.453	26.719	1215.87	1089.5	1174.81	GATATGTCGGCATACTGTAGGGA	13.032	9.35	14.07	1.927	0.864	0.25	143.228	113.209	171.069
Sup_top19	LINE/RTE-BovB_rnd-1_family-41_As:376142	X:72138708-72141850	+	542.485	597.936	576.402	98.644	101.467	96.692	1083.12	1201.36	1264.99	GAAGATCTCGTGTGATGGCATC	68.199	71.482	73.487	29.722	30.993	22.012	488.388	540.758	584.91
Sup_top18	Unknown_rnd-5_family-3577:1759986	X:16625120-16625658	+	403.084	396.178	387.557	5.294	13.14	10.979	1232.51	1116.77	1218.63	GACACACCGAACGTCGCCACAGG	85.054	79.131	75.868	0.406	3.672	3.002	487.756	427.862	564.073
Sup_top17	LTR/Pao_rnd-4_family-1290_As:514394	III:55028137-55030125	-	349.364	329.045	276.099	6.807	8.57	9.524	1121.82	1219.88	1254.32	GATGACGACTATTAGCTGGAGC	10.165	9.095	7.468	0	0.54	0.75	140.488	169.397	136.946
Sup_top16	LTR/Pao_rnd-5_family-421_S:505243	V:71126455-71138465	-	768.797	803.664	772.493	25.174	29.595	28.703	1334.74	1191.59	1303.22	GTAGATGATGTCTGGCGTGCC	14.422	17.594	15.585	1.217	0	0.375	193.711	160.032	164.699
Sup_top15	lncRNA_As:71706	III:60896709-60899211	-	1302.68	1260.48	1257.79	78.548	76.101	89.285	1301.3	1262.02	1316.93	GATGTCAGGACGCAGGCGGGCT	22.415	24.989	27.923	3.55	1.296	0.75	132.267	115.498	146.683
Sup_top14	LTR/Pao_rnd-4_family-613_As:510195	IV:34217022-34226603	-	736.959	759.992	705.896	77.035	73.13	75.925	1238.06	1359.73	1286.58	GTGATTTCGAGCGGATAAAGC	10.947	8.67	8.766	0	0	0	156.929	235.886	167.338
Sup_top13	LTR/Gypsy_rnd-5_family-9494_As:622880	I:17804955-17809644	-	832.352	833.26	814.27	18.692	18.739	15.873	1301.15	1388.89	1514.17	GTGTGACGAGTTGCTGTAGAAG	9.73	6.545	8.983	0	0.108	0	82.628	106.237	161.151
Sup_top12	LTR/Gypsy_rnd-5_family-4078_As:623310	I:72733319-72737772	-	531.668	464.032	573.01	39.76	54.619	46.031	1404.54	1570.89	1318.08	GAGAGGAATGTGGAGGATGAGG	4.257	3.485	3.788	0.507	0	0	48.691	50.465	43.768
Sup_top11	LTR/Pao_rnd-1_family-995_As:516199	V:59632087-59643331	-	598.049	744.232	706.05	130.733	127.977	126.453	1613.51	1412.08	1640.29	GAAGCATCGGCGGAGAGGGG	35.533	42.668	28.247	10.144	7.019	10.881	291.304	345.245	273.619
Sup_top10	LTR/Gypsy_rnd-5_family-453_As:623116	I:48433269-48439313	-	1013.06	961.63	938.522	61.477	63.189	55.555	1660.68	1824.2	1562.44	GTAAGAGAGACGTGGGACGCATG	11.555	7.905	9.849	5.782	5.292	6.879	54.382	63.888	69.792
Sup_top9	LTR/Pao_rnd-4_family-1290_As:515353	V:60380921-60391229	+	565.719	494.109	603.226	14.91	15.426	14.021	1646.66	1697.91	1911.7	GATAATATGTCAGCTGGCTCGG	3.823	2.72	3.788	0	0	0	46.478	60.038	54.596
Sup_top8	LTR/Pao_rnd-5_family-924_As:513700	III:9325141-9334862	-	915.329	1033.82	968.121	39.544	40.678	39.682	2268.76	2196.8	1831.44	GAGAACCTGAAGTATGCTGACC	1.303	2.38	1.299	0	0.432	0	63.762	66.073	40.219
Sup_top7	lincRNA_S:68683	I:35813364-35821373	+	1013.92	976.187	920.948	19.448	22.853	26.322	1853.15	2004.59	2454.66	GAGACAGCGCGACTGACGGAGC	45.437	40.033	46.971	2.435	1.404	0.875	380.045	466.049	717.671
Sup_top6	LTR/Pao_rnd-4_family-613_As:508318	X:63452010-63461453	+	1048.95	1031.65	966.888	207.229	204.992	193.119	2159.82	2426.19	2083.67	GAGGACTACGCTGAAAGATATGT	61.944	56.692	61.69	1.927	4.968	3.377	786.543	885.587	789.283
Sup_top5	lincRNA_As:70228	V:105914711-105922031	-	1523.58	1266.85	1358.76	42.785	42.392	37.83	2508.11	2569.98	2234.56	GGTGTGGAATGGAGATATGAGC	5.386	3.995	3.788	0	0.972	0	59.125	75.542	53.96
Sup_top4	LTR/Pao_rnd-4_family-613_As:512536	II:93571509-93579841	-	1618.24	1535.5	1471.61	131.274	134.376	112.565	2652.82	2961.54	2983.77	GAAGACGACGAGAACTGGCACG	55.863	59.327	73.162	3.753	4.104	3.627	1168.17	1249.14	1397.94
Sup_top3	LTR/Pao_rnd-4_family-1379_As:509035	IV:813639-827273	+	1463.35	1559.81	1560.4	486.091	497.511	497.348	4060.43	3737.21	3400.22	GATGAGGAGCTGAAATCGAGGA	20.329	18.359	23.269	6.999	13.283	15.133	233.444	193.433	124.844
Sup_top2	LTR/Pao_rnd-4_family-613_As:508267	X:58730854-58734374	+	1196.84	1234.13	1211.54	18.692	32.109	22.883	4393.68	4478.03	3978.49	GAGGACGACGTAGTGAATAGGC	58.556	62.047	53.789	0.913	3.78	1.876	699.489	965.915	525.491
Sup_top1	LTR/Pao_rnd-4_family-613_As:510326	IV:50567508-50577004	-	1818.86	1862.14	1787.48	279.834	260.753	245.367	6105.32	6730.54	5960.93	GTGAGGAGATAAATAGGCGCG	2.954	2.975	2.922	0	0.216	0	63.235	84.698	56.416
