# Supplementary material for: An Argonaute protein traffics from nematode to mouse and is a vaccine against parasitic nematodes
Source: EMBO Rep. 2025 Dec 9;27(2):311–40. doi: 10.1038/s44319-025-00620-4 (PMC12852730; doi:10.1038/s44319-025-00620-4)
Supplement: Supplementary file 3 — Dataset EV2 [file 44319_2025_620_MOESM3_ESM.xlsx]

## Sheet: Legend
Dataset EV2. exWAGO orthologs in Clade V nematodes. The percentage of identity was determined using BLASTp with Hb-exWAGO (from nHp.2.0) as query sequence. Previously curated exWAGO protein annotations (Chow et al., 2019) were used to identify orthologs in new genome assemblies using Miniprot.

## Sheet: Dataset EV2
Species	Assembly	Reference	Genomic position	Length (aa)	% of aa identity to Hb-exWAGO (nHp.2.0)	Host(s)	Protein Sequence
Heligmosomoides bakeri	PRJEB15396	Data ref: NIH Bioproject PRJEB15396, 2016	nHp.2.0.scaf00144: 55,040-65,693	912	1	Mouse	MDQLKTGMGQLSVGAVALPEKRSPGGIGNKVDFVTNLTELSLKPNVPYYKYDIRMYIVYKGNDALEHLKELTKQTKDDFPEQERKSAAVAVYKHLCKTYKDVFLPDGALLYDRAAVLFSAQRQLKLDGEEKQFMLPASVVSSAGPDATGIRVVIKKVKDQFQVTSNDLSKAVNVRDMERDKGILEVLNLAVSQKGYMETSQFVTYGSGVHYLFDHRALGFRDNELPELMDGKYMGIGLTKSVKVLEGDSGKGNSAFVVTDVTKGAFHVDEQNLMEKISQMSIFFDQRTGQSSFNAKNAMQPFNQKAILQQIKGLYVRTTYGKKKTFPIGNLAAAANALKFQTADGAQCTVEQYFKKHYNIQLKYPGMFTVSERHNPHTYYPVELLTVAPSQRVTLQQQT…
Ancylostoma caninum	PRJNA1074771	Data ref: NIH Bioproject PRJNA1074771, 2024	JBAJFG010000083.1:296013-306549	933	0.771	Dogs, cats and humans	MADQLKKAMGDLTVSTIALPEKRPSGTTGANTEFVANLTSLKLKPNVPFYKYDMRMYIVYKGNDGKEHLKELTKQTKDDFPEQERKTGTVLVYKHLLKSYPNIFPQDGALLYDRAAVLFSAQKQIKLDGDEKVFTLPASLVPSAGEDAVGVRVVIKKVTDGFQVTSNDLQKVVNVRDMEKDKGILEVLSLAMSQKGYMETSQFVTYGSGVHYLFDHRALGFKDHEVPELMDGKYMGVGLSKSVKVLEGEKGQPCGAYVVTDGELIVCGNCITFGVYYIGVVIVTKGAFHMDDQNLLEKISQMSMFIDPRSGQSHFSVQAVTQPFNQKNILQLIKGLYVRTTYGKKKTFPIGNLAQPANQLKFQTTDGTQCTVEQYFKKHYNIQLKYPGMFTVSERHNPH…
Ancylostoma ceylanicum	PRJNA231479	Data ref: Schwarz et al, 2015	s0178_scaf:118290-127801	935	0.768	Canids and humans	MADQLKKAMGDLTVSTIALPEKRPPGTTGANTEFVANLTSLKLKPNVPFYKYDIRMYIVYKGKDGKEHLKELTKQTKDDFPEQERKTGTVLVYKHLLKSHPNIFPQDGALLYDRAAVLFSAQKQIKLDGDEKVFTLPANLVPSAGEDAVGVRVVVKKVTDGFQVTSNDLQKAVNVRDIEKDKGILEVLSLAMSQKGYMETSQFVTYGSGVHYLFDHRALGFKDHEVPELMDGKYMGIGLSKSVKVLEGEKGQPCGAYVVTDVTKGAFHMDDQNLLEKISQMSMFIDPRSGQSHFSVQAATQPFNQKNILQLIKGIYAHPLSVYHNSLVVRCERCCLGLYVRTTYGKKKTFPIGNLAQPANQLKFQTTDGTQCTVEQYFKKHYNIQLKYPGMFTVSERHN…
Angiostrongylus cantonensis	PRJNA350391	Data ref: Xu et al, 2019	scaffold102:264940-272612	925	0.691	Rats and humans	MDQLEGAMTNLTVKTVAMPAKRSPGQRGVKSEFLTNLTKLTLKPNVPFFKYDVRMYMVYKGKDGGEHLKELTKQTKDDFPEQERKASSVIVYKHLVKSYPDVFTKGGALFYDRAAILFSAQVQLKFDGEKKEFHLPASVLSNAGDNVGVRVVIKKVADSFQVTSNDILKAVNVRDIERDRSILEVLNLAISQEGYLETLKFVAYGSTVQYLFDHQAFGFRDNELPELMDGKYAGIGLSKSVKVLEGDDGKCSPFVVADVTKSAFHADEQNLLEKISQMSIFFDYRTGTSNFSVQIASRPNIIKDILRLIKGLYVKTLYGRTRTFPIGGISAAASSLRFQATDGKQYTVEQYYLKQYNIQLKYPGLFTVSERHNPHTYYPVELLAVAPSQRVTQQQQTPS…
Angiostrongylus costaricensis	PRJEB494	Data ref: NIH Bioproject PRJEB494, 2018	scaffold0000405:39245-47669	906	0.693	Rats and humans	MDQLEGAMRNLTVKTVAMPAKRSPGKRGVKSEFLTNLTKLTLKPNVPFFKYDVRMYVVYKGKDGGEHLKELTKQTKDDFPEQERKASSVIVYKHLIKSYPDVFTKDGALFYDRAAILFSAQVQLKFDGEKKEFHLPASVLSSVDDNAGVRVIIKKVTDSFQVTSNDIVKAVNVRDIERDKSILEVLNLAVSQEGYLETLKFVAYGSTVQYLFDHQAFGFRDDELPELMDGKYVGIGLSKSVKVLEGDDGKCSPFVVADVTKSAFHVDEQNLLEKISQMSIFFDYETGKSNFSVQTASRPNVMKDILRLVKGLYVKTLYGKTRTFPIGGISAAASSLRFQATDGKQYTVEQYYMKQYNIQLKYPGLFTVSERHNPQTYYPVELLAVAPSQRVTQQQQTPS…
Dictyocaulus viviparus	PRJEB76626	Data ref: NIH Bioproject PRJEB76626, 2024	I:31308841-31314712	953	0.653	Cattle	MDQLRNAMGDLNMKTVAVPEKRPSGNRGMKTEFLTNITKLSLKPNVPFFKYDVRMYVVYKGTDGREHLKELTKQTKDDFPEQQRKSLAVLVYKHLIKSYPDVFLKGVALFYDRASVLFSAQRQIKLAAEKEEFIVPASILSNACGDAEKVCVVIKKVSDSFQVTSNDIMKAVNVREFERDKNILEVLNLAVSQEGYLETYVHKLYVMLPRNHSILYKLLIFRTKFVVYGSNEHYLYDHRAYGFRDNELPELMDGKYMGIGLSKSVKVLEGENGKCGPFFVADVTKSAFHADEQNLLDKISQMSVFLDRRTGAYNFSVDVACKPYNMKNILQLLKGLYVKTSYGKTRTFPIGNLAPAANILRFFCVFFFCKCLESLVNLNSVSRFQASDGNQYTVEQYFK…
Haemonchus contortus	PRJEB506	Data ref: Laing et al, 2013	I:5414129-5421066	937	0.745	Ruminants and humans	MADQLGAGMKQLSVSTVALPEKRDPGSRGTKTEYLTNLTNINLKPNVPFYKYDVRMYIVYKGNDGREHLKELTKQTKDDFPEQERKIAAVGVFKYMCKNYKDVFPNDGALFYDRAAVLFSAQNELKLGGQERTLSIKPTANLVPAAGKDAAEVRVVIKKVTEGYQVCQWLDDSYLHKGCRLAFEEIILQVTSNDLIKAVNIRDCERDKGMLEVLNIALSQKGYLETSQFVTYGTGVHYLFDHRALGFRDNELPSLMDGKYMGIGLTKSVKVLEGDGKKGSAYVVTDVTKGAFHIDEQSLLEKISQMSIFFDPRRGQSTFNVQAAMQPFNMKSILQLIKGLYVRTIYGKKKCFPIGNIASPANQISFETESGKATVEQYFKKHYNIQLKYPTLFTVSERH…
Necator americanus	PRJNA1007425	Data ref: NIH Bioproject PRJNA1007425, 2023	I:5553352-5562990	932	0.771	Humans	MADQLKKRMGELTVDTVALPEKRAPGTLGAATEFVTNLTSLKLKPNVPFFKYDIRMYIVYKSSDGKEHLKELTKQTKDDFPEQERKTGTVLVYKHLLKTNPSVFPQDGALLYDRAAVLFSAQKQIKLDGEEKVFMLPASLVPSAGEDATGVRVVVKKVTEGFQVTSNDLAKAVNVRDFEKDKGILEVLNLAVSQKGYMETSQFVTYGSGVHYLFDHRALGFRDHEVPELMDGKYMGIGLSKSVKVLEGEGQSCNAYVVTDGRLKLQENCSCLSSGLCLVIAVTKGAFHIDDQNLLEKISQMSMFIDPRSGQSHFNIQAAMQPINQKNILQLIKGLYVRTTYGKKRTFPIGNIAQAANQLKFQTVEGTQCTVEQYFKKHYNIVLKHPGMFTVSERHSPHT…
Nippostrongylus brasiliensis	PRJNA994163	Data ref: NIH Bioproject PRJNA994163, 2023	I:39469318-39476884	913	0.785	Rats	MVDQLQGRVEKLSVSNVALPEKRAPGSAGVKQDFVCNLTALKLKPNVPFYKYDIRIYVVFEKSDGTEHQKELTKQTKDDFPEQERKTASVYVFKTLCKMYKDIFPQDSALFYDRAAVLFSAQTQLKLGGEEKQFKLPAKGVPSTGADAKGILVVIKKVTDKFQLTSNDLMKAVNVRDCEREKEILEVLTLAVSQKGYLETSQFVTYGSGVHYLFDHRALGFRDNELPELMDGKYMGIGVTKSVKVLEGEDGTGATPFVVTDVTKGAFHIDDQNLMEKISQMSIFFDQRTGQSSFSQRTAMQPHNQKTILQQIKGLYVRTTYGAKPRTFPIGNIARPASELKFEAADGSTFTVEQYFKKHYNIQLKYPWMFTVSERHKPTSYYPVELLRVAPSQRVTLQQ…
Oesophagostomum dentatum	PRJNA72579	Data ref: NIH Bioproject PRJNA72579, 2014	Contig23:198910-207858	930	0.76	Ruminants, pigs, monkeys and humans	MADQLKKAMGELSVSTVALPEKRPPGTMGARTEFVANVTSLKLKPNIPFFKYDIRMYVVYKGADGKEHLKELTKQTKDDFPEQERKNATVLVYKSLVKNNSKVFPPEGALFYDRAAVLFSAGTQIKLDGDEKQFMMPASLVPSAGEDAVGVRVVIKKVTEGFQVTSNDLAKAVNVRDIEKDKGLLEVLNLAMSQKGYLETWVADCFCSFLCWKLFISRSQFVTYGSGVHYLFDHRALGFRDQEVPELMDGKYMGIGLTKAVKVLEGDKGQSCGAFVVTDVTKGAFHMDDQNLLEKISQMSMFIDPRSGQSHFNVQSAMQPFNQKAILQLIKGLYVRTTYGKKRTFPIGNIAQPASQLKFQTVDGKQCTVEQYFKQHYNIQLKYPAMFTVSERHNPHTYY…
Teladorsagia circumcincta	tci2_wsi3	Data ref: McIntyre et al, 2025	I:62810970-62821348	950	0.787	Sheep and goats	MADQLSGGMGKLSVAAVALPEKRAPGSLGTKLDFVTNLTGIKLKPNVPYYKYDVRMYIVYKGNDGREVLKELTKQTKDDFPEQERKMAAVAIYKHLVKSYKDIFPQDGQFFYDRAAVLFSAQREMKLGGPEKVITLPASLSPTAGSDAAGIRVVIKKVTDGYQVTSNDLMKAVNVRDCERDKGILEVLNLAVSQKGYMETSQFVTYGTGVHYLYDHRALGFRDNELPDLMDGKYMGIGLTKAVKVLEGDQGKSASAFVVTDVTKGAFHIDEQNLLEKISQMSIFFDPRTGQSTFSVKAAMQPHNMKSILQLIKGLYVRTTYGRKRTFPIGNLAAAPNALKLQTSDGVQCTIEQYFKKQYNVQLKYPGLFTVSERHNPHNYYPVELLTVAPSQRVTLQQQ…
Trichostrongylus colubriformis	PRJEB73699	Data ref: NIH Bioproject PRJEB73699, 2024	V:8417316-8423335	913	0.814	Sheep and goats	MADQLGGKMAQLNVSAVALPEKRAPGTIGAKLDFVTNLTAIKLKANIPFYKYDVRMYIVYKGNDGTEHLKELTKQTRDDFPEQERKVAAVNVYKQLLKSHKDVFPQDAILFYDRAAVLFSAQRELKLGGEEKILSVPASLVAAAGSDATGIRVVIKKVTEGFQLTSNDLPKAVNVRDCERDKGILEVLSLALSQKGYMETMQFVTYGSGVHYLYDHRSLGFRDSELPELMDGKYMGIGLTKAVKVLEGDSGKTGSAFVVTDVTKGAFHVDEQNLLEKISQMSIFFDHRSGQSTFNVKTATQPFNVKSILQQIKGLYVRTTYGKKKTFPIGNIGAPANSLKFQTADGAQCTVEQYFKKHYNIQLKHPGMFTVSERHNQHTHYPVELLTVAPSQRVTLQQQ…
Caenorhabditis elegans	PRJNA13758	Data ref: C. elegans Sequencing Consortium, 1998	V:6303771-6308337 (SAGO-1)	881	0.303	N/A	MSNITQVTSSMASASLSNKAPLPVGHQPLAEKKPKEVNQEGTPVQIVTNMRKINLEKNHSIFKYSVQVLFVYQKSDGTELVLEKSKSVGSGCDHERSKSHCLRVYRKAAKQCQELKSGGPFCYDSQGCLYSFSKLKNDEFSTNITGSDISNNPKFLRVEFKLAKVQESFQTTTNDVAKSVNCRPALQEKTILEAMNQIVSTAPINHPNVLTIGNCVHYLYDDTNIDIRSITGEGGKSSAVGASKSVRTLEGTGKTPCLYMATELKTTLFHPDNCSLLKVFMDYRGFNGSLKANSPFVLKNKNAFIGLWCYTTHGKCSDWKDDRPMIKIKDFGLSAKETTFERDNKKISVFNYFQVKYNMTLKYPDLFTVVARGKDGKNQHIPVECLDLCNSQTVRTEQM…
Caenorhabditis elegans	PRJNA13758	Data ref: C. elegans Sequencing Consortium, 1998	I:618160-621490 (SAGO-2)	887	0.312	N/A	MEKQLKAMSVSDKPAAPAAQKLGTAPLAAKKTRNEEWGTKVNIDTNIRKLTIKPNQPIYKYAVQVNYVFRKPDGTEATIEMSKSAKKGTEHDNDKTRCQNVYNEAIKRYDELKTGGPFFYDRQASLYTLTKLKNESISFVVTDKICKRQNFKEAQFVLKKVDQSFQSTSNDVIKTTNSCPANADKTLLEAMNIIVSGPAFENKNVITVGACVHYLIDPTGVDVAYKEYPEGQLYSGVGVSKSVKTLEGTDKKVPSLFMTTEMKTTLFHPDYAPLVELLQTFRGFSTTLKANSPAAQRIEKAFVGLDVVLNYGVHKGLGEDGVVMKIRRFHTSAKETCFEVEKSTREFTNVFDYFKKKYGITLKYPDLFTIEAKGKQGKIHFPAEVLLLCPNQTVTNDQM…
Caenorhabditis elegans	PRJNA13758	Data ref: C. elegans Sequencing Consortium, 1998	I:4185174-4189956 (PPW-1)	887	0.311	N/A	MEKQLEAMFVSDRPAAPAAQKLGTAPLAAKKTRNVERGTKVNIDTNIRKLTIKPNQPIYKYAVQVNYVFRKPDGTEATIEMSKSAKKGTEHDNDKTRCQKVYNEAIKRYDELKTGGPFFYDRQASLYTLTKLKNESISFVVTDKICKRQNFKEAQFVLKKVDQSFQSTSNDVIRTTNSCPANADKTLLEAMNIIVSGPAFENKNVITVGACVHYLIDPTVVDVAYKEYAEGQLYSGVGASKSVKTLEGTDKKVPSLFMTTEMKTTLFHPDYAPLVELLQTFRGFSTTLKANSPAAQRIEKAFVGLDVVLNYGVHKGLGEDGVVMKIRRFHTSAKETCFEVEKSTREFTNVFDYFKKKYGITLKYPDLFTIEAKGKQGKIHFPAEVLLLCPNQTVTNDQM…
