# Supplementary material for: An Argonaute protein traffics from nematode to mouse and is a vaccine against parasitic nematodes
Source: EMBO Rep. 2025 Dec 9;27(2):311–40. doi: 10.1038/s44319-025-00620-4 (PMC12852730; doi:10.1038/s44319-025-00620-4)
Supplement: Supplementary file 4 — Dataset EV3 [file 44319_2025_620_MOESM4_ESM.xlsx]

## Sheet: Legend
Dataset EV3. Alignment statistics and exWAGO expression quantification. RNA-seq libraries were aligned to their respective species assembly using STAR. The “Aligned reads” column is the total of unique and multimapping reads. TPM values were calculated using overall gene counts, normalised by effective gene length.

## Sheet: Dataset EV3
Species	Reference	BioProject	Library Name	Stage	Input Reads	Aligned reads	Aligned reads %	exWAGO gene ID	exWAGO gene TPM
A. ceylanicum	Data ref: Schwarz et al, 2015	PRJNA231490	ACEY.L3i	L3	29549427	26626061	90.1069	g12301	42.7556
A. ceylanicum	Data ref: Schwarz et al, 2015	PRJNA231490	ACEY.24.HCM	L3i	29792539	27124179	91.0435	g12301	61.3899
A. ceylanicum	Data ref: Schwarz et al, 2015	PRJNA231490	ACEY.5.D	L4	30469132	28334662	92.9946	g12301	67.8834
A. ceylanicum	Data ref: Schwarz et al, 2015	PRJNA231490	ACEY.12.D	early adult	32869486	29640296	90.1757	g12301	212.108
A. ceylanicum	Data ref: Schwarz et al, 2015	PRJNA231490	ACEY.17.D	adult	46419074	43278482	93.2343	g12301	450.637
A. ceylanicum	Data ref: Schwarz et al, 2015	PRJNA231490	ACEY.19.D	mature adult	29847273	27857121	93.3322	g12301	644.411
T. circumcincta	Data ref: NIH Bioproject PRJEB7677, 2015	PRJEB7677	Tc_adult_female_1	adult female	14475732	12850485	88.7726	TCIR_00024660	62.2993
T. circumcincta	Data ref: NIH Bioproject PRJEB7677, 2015	PRJEB7677	Tc_adult_female_2	adult female	14642674	12998757	88.7731	TCIR_00024660	65.1907
T. circumcincta	Data ref: NIH Bioproject PRJEB7677, 2015	PRJEB7677	Tc_adult_female_3	adult female	14547842	12912736	88.7605	TCIR_00024660	135.975
T. circumcincta	Data ref: NIH Bioproject PRJEB7677, 2015	PRJEB7677	Tc_adult_female_4	adult female	14981770	13413483	89.532	TCIR_00024660	134.025
T. circumcincta	Data ref: NIH Bioproject PRJEB7677, 2015	PRJEB7677	Tc_adult_female_5	adult female	14684530	13037067	88.781	TCIR_00024660	137.848
T. circumcincta	Data ref: NIH Bioproject PRJEB7677, 2015	PRJEB7677	Tc_adult_female_6	adult female	15128878	13549218	89.5586	TCIR_00024660	134.463
T. circumcincta	Data ref: NIH Bioproject PRJEB7677, 2015	PRJEB7677	Tc_adult_male_1	adult male	17901908	16026571	89.5244	TCIR_00024660	148.448
T. circumcincta	Data ref: NIH Bioproject PRJEB7677, 2015	PRJEB7677	Tc_adult_male_2	adult male	22863429	20486729	89.6048	TCIR_00024660	140.167
T. circumcincta	Data ref: NIH Bioproject PRJEB7677, 2015	PRJEB7677	Tc_adult_male_3	adult male	22589486	20238931	89.5945	TCIR_00024660	142.527
T. circumcincta	Data ref: NIH Bioproject PRJEB7677, 2015	PRJEB7677	Tc_adult_male_4	adult male	20441630	18194430	89.0067	TCIR_00024660	146.79
T. circumcincta	Data ref: NIH Bioproject PRJEB7677, 2015	PRJEB7677	Tc_adult_male_5	adult male	18084658	16192468	89.537	TCIR_00024660	148.515
T. circumcincta	Data ref: NIH Bioproject PRJEB7677, 2015	PRJEB7677	Tc_adult_male_6	adult male	20696799	18426661	89.0315	TCIR_00024660	146.105
T. circumcincta	Data ref: NIH Bioproject PRJEB7677, 2015	PRJEB7677	Tc_L3_mixed_1	L3	13818532	12133247	87.8042	TCIR_00024660	24.1222
T. circumcincta	Data ref: NIH Bioproject PRJEB7677, 2015	PRJEB7677	Tc_L3_mixed_2	L3	20593354	17950206	87.165	TCIR_00024660	22.2933
T. circumcincta	Data ref: NIH Bioproject PRJEB7677, 2015	PRJEB7677	Tc_L3_mixed_3	L3	13986109	12280811	87.8072	TCIR_00024660	21.7275
T. circumcincta	Data ref: NIH Bioproject PRJEB7677, 2015	PRJEB7677	Tc_L3_mixed_4	L3	21765842	19078849	87.655	TCIR_00024660	21.575
T. circumcincta	Data ref: NIH Bioproject PRJEB7677, 2015	PRJEB7677	Tc_L3_mixed_5	L3	22040366	19324519	87.6778	TCIR_00024660	22.3555
T. circumcincta	Data ref: NIH Bioproject PRJEB7677, 2015	PRJEB7677	Tc_L3_mixed_6	L3	20769699	18110218	87.1954	TCIR_00024660	22.4032
N. brasiliensis	Data ref: Chandler et al, 2017	PRJEB20824	Nb_L3_1	L3	23098678	22596183	97.8246	WKX92453	173.837
N. brasiliensis	Data ref: Chandler et al, 2017	PRJEB20824	Nb_L3_2	L3	23873913	23292911	97.5664	WKX92453	172.48
N. brasiliensis	Data ref: Chandler et al, 2017	PRJEB20824	Nb_L3_3	L3	23495802	22950637	97.6797	WKX92453	159.865
N. brasiliensis	Data ref: Chandler et al, 2017	PRJEB20824	Nb_L3_4	L3	21038245	20563861	97.7451	WKX92453	154.142
N. brasiliensis	Data ref: Chandler et al, 2017	PRJEB20824	Nb_L3_5	L3	22996604	22209814	96.5787	WKX92453	160.147
N. brasiliensis	Data ref: Chandler et al, 2017	PRJEB20824	Nb_L3_6	L3	22854663	22232497	97.2777	WKX92453	171.413
N. brasiliensis	Data ref: Chandler et al, 2017	PRJEB20824	Nb_L3_7	L3	22443157	21893047	97.5489	WKX92453	133.723
N. brasiliensis	Data ref: Chandler et al, 2017	PRJEB20824	Nb_L3_8	L3	23366106	22757063	97.3935	WKX92453	124.361
N. brasiliensis	Data ref: Chandler et al, 2017	PRJEB20824	Nb_L3_9	L3	23226831	22705137	97.7539	WKX92453	128.543
N. brasiliensis	Data ref: Ferguson et al, 2023	PRJNA994163	WT_5d_Fem_rep01	adult female 5d	10960310	10689598	97.5301	WKX92453	323.426
N. brasiliensis	Data ref: Ferguson et al, 2023	PRJNA994163	WT_5d_Fem_rep02	adult female 5d	25819250	25115559	97.2745	WKX92453	369.549
N. brasiliensis	Data ref: Ferguson et al, 2023	PRJNA994163	WT_5d_Fem_rep03	adult female 5d	16265880	15843033	97.4004	WKX92453	212.423
N. brasiliensis	Data ref: Ferguson et al, 2023	PRJNA994163	WT_5d_Fem_rep04	adult female 5d	28397602	27643758	97.3454	WKX92453	262.607
N. brasiliensis	Data ref: Ferguson et al, 2023	PRJNA994163	WT_5d_Fem_rep05	adult female 5d	8499257	8304353	97.7068	WKX92453	235.445
N. brasiliensis	Data ref: Ferguson et al, 2023	PRJNA994163	WT_5d_Fem_rep06	adult female 5d	4952249	4824897	97.4284	WKX92453	239.455
N. brasiliensis	Data ref: Ferguson et al, 2023	PRJNA994163	WT_5d_Male_rep01	adult male 5d	7125741	6980130	97.9565	WKX92453	229.809
N. brasiliensis	Data ref: Ferguson et al, 2023	PRJNA994163	WT_5d_Male_rep02	adult male 5d	32849776	32000313	97.4141	WKX92453	368.431
N. brasiliensis	Data ref: Ferguson et al, 2023	PRJNA994163	WT_5d_Male_rep03	adult male 5d	6343923	6216747	97.9953	WKX92453	303.187
N. brasiliensis	Data ref: Ferguson et al, 2023	PRJNA994163	WT_5d_Male_rep04	adult male 5d	8155674	7968645	97.7068	WKX92453	303.088
N. brasiliensis	Data ref: Ferguson et al, 2023	PRJNA994163	WT_5d_Male_rep05	adult male 5d	7463051	7292632	97.7165	WKX92453	398.29
N. brasiliensis	Data ref: Ferguson et al, 2023	PRJNA994163	WT_5d_Male_rep06	adult male 5d	7597367	7440963	97.9413	WKX92453	228.792
N. brasiliensis	Data ref: Ferguson et al, 2023	PRJNA994163	WT_7d_Fem_rep01	adult female 7d	37795703	36986198	97.8582	WKX92453	564.56
N. brasiliensis	Data ref: Ferguson et al, 2023	PRJNA994163	WT_7d_Fem_rep02	adult female 7d	19553060	18759566	95.9418	WKX92453	588.567
N. brasiliensis	Data ref: Ferguson et al, 2023	PRJNA994163	WT_7d_Fem_rep03	adult female 7d	30926563	30223156	97.7256	WKX92453	510.651
N. brasiliensis	Data ref: Ferguson et al, 2023	PRJNA994163	WT_7d_Fem_rep04	adult female 7d	11416580	11063393	96.9064	WKX92453	445.087
N. brasiliensis	Data ref: Ferguson et al, 2023	PRJNA994163	WT_7d_Fem_rep05	adult female 7d	3671651	3537092	96.3352	WKX92453	813.274
N. brasiliensis	Data ref: Ferguson et al, 2023	PRJNA994163	WT_7d_Fem_rep06	adult female 7d	1022647	964213	94.286	WKX92453	808.318
N. brasiliensis	Data ref: Ferguson et al, 2023	PRJNA994163	WT_7d_Male_rep01	adult male 7d	40849557	39935027	97.7612	WKX92453	319.965
N. brasiliensis	Data ref: Ferguson et al, 2023	PRJNA994163	WT_7d_Male_rep02	adult male 7d	26497282	25930851	97.8623	WKX92453	418.899
N. brasiliensis	Data ref: Ferguson et al, 2023	PRJNA994163	WT_7d_Male_rep03	adult male 7d	27918285	27297024	97.7747	WKX92453	257.93
N. brasiliensis	Data ref: Ferguson et al, 2023	PRJNA994163	WT_7d_Male_rep04	adult male 7d	13449786	13147152	97.7499	WKX92453	334.419
N. brasiliensis	Data ref: Ferguson et al, 2023	PRJNA994163	WT_7d_Male_rep05	adult male 7d	9601591	9367751	97.5646	WKX92453	433.115
N. brasiliensis	Data ref: Ferguson et al, 2023	PRJNA994163	WT_7d_Male_rep06	adult male 7d	6320634	6172883	97.6624	WKX92453	739.524
H. bakeri	Data ref: Pollo et al, 2023	PRJNA750155	D10-F10	early adult female	178491143	174379470	97.6964	nxHelBake1.g12080	346.233
H. bakeri	Data ref: Pollo et al, 2023	PRJNA750155	D10-F11	early adult female	170951647	166989665	97.6824	nxHelBake1.g12080	310.45
H. bakeri	Data ref: Pollo et al, 2023	PRJNA750155	D10-F1	early adult female	132664380	128956934	97.2054	nxHelBake1.g12080	316.654
H. bakeri	Data ref: Pollo et al, 2023	PRJNA750155	D10-F13	early adult female	155432294	151604878	97.5376	nxHelBake1.g12080	339.179
H. bakeri	Data ref: Pollo et al, 2023	PRJNA750155	D10-F2	early adult female	123536616	119559927	96.781	nxHelBake1.g12080	339.311
H. bakeri	Data ref: Pollo et al, 2023	PRJNA750155	D10-F8	early adult female	173733692	169898577	97.7925	nxHelBake1.g12080	318.826
H. bakeri	Data ref: Pollo et al, 2023	PRJNA750155	D10-F9	early adult female	205996448	201429177	97.7828	nxHelBake1.g12080	327.398
H. bakeri	Data ref: Pollo et al, 2023	PRJNA750155	D10-M1	early adult male	145141041	141013149	97.1559	nxHelBake1.g12080	349.909
H. bakeri	Data ref: Pollo et al, 2023	PRJNA750155	D10-M2	early adult male	137123098	132731850	96.7976	nxHelBake1.g12080	329.539
H. bakeri	Data ref: Pollo et al, 2023	PRJNA750155	D10-M3	early adult male	138649879	135024448	97.3852	nxHelBake1.g12080	386.188
H. bakeri	Data ref: Pollo et al, 2023	PRJNA750155	D10-M3_2	early adult male	68069295	66513078	97.7138	nxHelBake1.g12080	374.776
H. bakeri	Data ref: Pollo et al, 2023	PRJNA750155	D10-M6	early adult male	116957271	113416455	96.9726	nxHelBake1.g12080	381.683
H. bakeri	Data ref: Pollo et al, 2023	PRJNA750155	D10-M6_2	early adult male	55820091	54501864	97.6384	nxHelBake1.g12080	345.767
H. bakeri	Data ref: Pollo et al, 2023	PRJNA750155	D21-F11	mature adult female	103850834	101258444	97.5037	nxHelBake1.g12080	328.908
H. bakeri	Data ref: Pollo et al, 2023	PRJNA750155	D21-F12	mature adult female	105898940	102939093	97.205	nxHelBake1.g12080	334.389
H. bakeri	Data ref: Pollo et al, 2023	PRJNA750155	D21-F5	mature adult female	114364046	111313368	97.3325	nxHelBake1.g12080	324.121
H. bakeri	Data ref: Pollo et al, 2023	PRJNA750155	D21-F6	mature adult female	104891911	102270272	97.5006	nxHelBake1.g12080	348.785
H. bakeri	Data ref: Pollo et al, 2023	PRJNA750155	D21-M12	mature adult male	130863303	127183882	97.1883	nxHelBake1.g12080	393.68
H. bakeri	Data ref: Pollo et al, 2023	PRJNA750155	D21-M13	mature adult male	112342173	108825177	96.8694	nxHelBake1.g12080	373.55
H. bakeri	Data ref: Pollo et al, 2023	PRJNA750155	D21-M5	mature adult male	122106224	118869690	97.3494	nxHelBake1.g12080	377.037
H. bakeri	Data ref: Pollo et al, 2023	PRJNA750155	D21-M7	mature adult male	131448504	127920373	97.316	nxHelBake1.g12080	383.61
H. bakeri	Data ref: Pollo et al, 2023	PRJNA750155	D5-F2	L3 female	118520168	114910777	96.9546	nxHelBake1.g12080	97.2684
H. bakeri	Data ref: Pollo et al, 2023	PRJNA750155	D5-F3	L3 female	136943707	132589421	96.8204	nxHelBake1.g12080	103.355
H. bakeri	Data ref: Pollo et al, 2023	PRJNA750155	D5-F4	L3 female	113590373	110641309	97.4038	nxHelBake1.g12080	93.4951
H. bakeri	Data ref: Pollo et al, 2023	PRJNA750155	D5-F5	L3 female	125198338	121999551	97.445	nxHelBake1.g12080	100.428
H. bakeri	Data ref: Pollo et al, 2023	PRJNA750155	D5-M1	L3 male	135898387	131636573	96.864	nxHelBake1.g12080	137.958
H. bakeri	Data ref: Pollo et al, 2023	PRJNA750155	D5-M2	L3 male	131400648	127901761	97.3372	nxHelBake1.g12080	135.679
H. bakeri	Data ref: Pollo et al, 2023	PRJNA750155	D5-M4	L3 male	146832868	142488079	97.041	nxHelBake1.g12080	158.406
H. bakeri	Data ref: Pollo et al, 2023	PRJNA750155	D5-M5	L3 male	142089783	138300501	97.3332	nxHelBake1.g12080	143.474
H. bakeri	Data ref: Pollo et al, 2023	PRJNA750155	D7-F1	L4 female	114523342	111384893	97.2596	nxHelBake1.g12080	124.707
H. bakeri	Data ref: Pollo et al, 2023	PRJNA750155	D7-F4	L4 female	149554981	145648300	97.3878	nxHelBake1.g12080	133.306
H. bakeri	Data ref: Pollo et al, 2023	PRJNA750155	D7-F5	L4 female	138924573	134706120	96.9635	nxHelBake1.g12080	126.174
H. bakeri	Data ref: Pollo et al, 2023	PRJNA750155	D7-F6	L4 female	153229819	148402406	96.8496	nxHelBake1.g12080	143.054
H. bakeri	Data ref: Pollo et al, 2023	PRJNA750155	D7-M1	L4 male	143790919	139668805	97.1333	nxHelBake1.g12080	273.081
H. bakeri	Data ref: Pollo et al, 2023	PRJNA750155	D7-M2	L4 male	147210080	142931739	97.0937	nxHelBake1.g12080	298.431
H. bakeri	Data ref: Pollo et al, 2023	PRJNA750155	D7-M4	L4 male	119922840	116652795	97.2732	nxHelBake1.g12080	336.469
H. bakeri	Data ref: Pollo et al, 2023	PRJNA750155	D7-M7	L4 male	124680285	121031355	97.0734	nxHelBake1.g12080	345.27

## Sheet: exwago_gene_ids
Species	Assembly	Gene ID	Piden
H. bakeri	nxHelBake1.1	nxHelBake1.g12080	99.013
T. circumcincta	tci2_wsi3.0	TCIR_00024660	81.088
N. brasiliensis	PRJNA994163	WKX92453	78.532
A. ceylanicum	PRJNA231479/BRAKER3	g12301	78.705
