# Supplementary material for: An Argonaute protein traffics from nematode to mouse and is a vaccine against parasitic nematodes
Source: EMBO Rep. 2025 Dec 9;27(2):311–40. doi: 10.1038/s44319-025-00620-4 (PMC12852730; doi:10.1038/s44319-025-00620-4)
Supplement: Supplementary file 5 — Dataset EV4 [file 44319_2025_620_MOESM5_ESM.xlsx]

## Sheet: Legend
Dataset EV4: Peptide sequences identified as the exWAGO orthologues in the excretory/secretory (ES) material of Clade V nematodes by mass spectrometry identified by Chow et al, (2019), Rooney et al, (2022), and Uzoechi et al, (2023). *Based on re-annotation of T. circumcincta genome (Dataset EV2).

## Sheet: Dataset EV4
Nematode species	Accession number	Length (aa)	Peptide sequence	Material	Reference
Heligmosomoides bakeri	HPOL_0000298601-mRNA-1	912	TGMGQLSVGAVALPEKR	Adult EVs	(Chow et al, 2019)
			SAAVAVYK
			AAVLFSAQR
			QFMLPASVVSSAGPDATGIR
			ISQMSIFFDQR
			NAMQPFNQK
			VTLQQQTPDQVASMIK
			ASATLPQTR
			IMKDALDITPR
			AATTIAPR
			LVNDGDLK
Nippostrongylus brasiliensis	NBR_exWAGO	913	QDFVCNLTALK	Adult total ES	(Chow et al, 2019)
			DIFPQDSALFYDR
			ILPTPTILYGER
Teladorsagia circumcincta	TELCIR_10719	414 (950*)	TFPIGNLAAAPNALK	Adult EV-depleted ES	(Rooney et al, 2022)
			LFVGFEISNPPALSK
Ancylostoma ceylanicum	ACEY_11634-1	912	FQTTDGTQCTVEQYFK	Female total ES	(Uzoechi et al, 2023)
			NQNQTLDNVVAK
			TFPIGNLAQPANQLK
			VTDGFQVTSNDLQK
