# Supplementary material for: An Argonaute protein traffics from nematode to mouse and is a vaccine against parasitic nematodes
Source: EMBO Rep. 2025 Dec 9;27(2):311–40. doi: 10.1038/s44319-025-00620-4 (PMC12852730; doi:10.1038/s44319-025-00620-4)
Supplement: Supplementary file 6 — Source data Fig. 1 [file 44319_2025_620_MOESM6_ESM.zip]

Archive with 10 entries (5 files):
- Figure 1/
- Figure 1/1A/
- Figure 1/1A/EMBOR-2025-61666V_1A_western anti-exWAGO.tif.tif
- Figure 1/1B/
- Figure 1/1B/EMBOR-2025-61666V_1B.xlsx.xlsx
- Figure 1/1C/
- Figure 1/1C/EMBOR-2025-61666V_1C.xlsx.xlsx
- Figure 1/1D/
- Figure 1/1D/EMBOR-2025-61666V_1D_western anti-exWAGO.tif.tif
- Figure 1/README.txt
