# Supplementary material for: An Argonaute protein traffics from nematode to mouse and is a vaccine against parasitic nematodes
Source: EMBO Rep. 2025 Dec 9;27(2):311–40. doi: 10.1038/s44319-025-00620-4 (PMC12852730; doi:10.1038/s44319-025-00620-4)
Supplement: Supplementary file 6 — Source data Fig. 1 [file 44319_2025_620_MOESM6_ESM.zip › Figure 1/1B/EMBOR-2025-61666V_1B.xlsx.xlsx]

## Sheet: README
Tab	Description
OD values	Raw OD values for EVs and EV-depleted HES +/- Triton treatment

## Sheet: OD values
Plate	HES Batch	Sample	Triton (Y/N)	OD (rep 1)	OD (rep 2)	OD (rep 3)	OD (rep 4)	OD (rep 5)	OD (rep 6)	OD (rep 7)	OD (rep 8)
1	3	EVs	N	0.111	0.107
1	3	EVs	Y	0.323	0.285
1	3	EV-depleted HES	N	0.35	0.356
1	3	EV-depleted HES	Y	0.372	0.37
1	n/a	blanks	n/a	0.082	0.08	0.078	0.078
2	1	EVs	N	0.13	0.154
2	1	EVs	Y	0.413	0.39
2	1	EV-depleted HES	N	0.405	0.486
2	1	EV-depleted HES	Y	0.418	0.415
2	n/a	blanks	n/a	0.075	0.071	0.072	0.069	0.07	0.071	0.07	0.078
3	62	EVs	N	0.235	0.235
3	62	EVs	Y	0.51	0.552
3	62	EV-depleted HES	N	0.481	0.555
3	62	EV-depleted HES	Y	0.52	0.514
3	n/a	blanks	n/a	0.112	0.113	0.111	0.108
