# Supplementary material for: An Argonaute protein traffics from nematode to mouse and is a vaccine against parasitic nematodes
Source: EMBO Rep. 2025 Dec 9;27(2):311–40. doi: 10.1038/s44319-025-00620-4 (PMC12852730; doi:10.1038/s44319-025-00620-4)
Supplement: Supplementary file 6 — Source data Fig. 1 [file 44319_2025_620_MOESM6_ESM.zip › Figure 1/1C/EMBOR-2025-61666V_1C.xlsx.xlsx]

## Sheet: README
Tab	Description
Standard curve	OD values obtained for standard curve using recombinant Hb-exWAGO
Raw and interpolated values	Raw OD and values interpolated from standard curve
Calculations	Calculations used to determine the number of molecules secreted per adult per day

## Sheet: Standard curve
rexWAGO (ng)	OD (rep1)	OD (rep2)	OD (average)
20	1.719	1.878	1.7985
5	1.664	1.702	1.683
1.25	1.599	1.682	1.6405
0.3125	1.264	1.391	1.3275
0.07813	0.832	1.028	0.93
0.01953	0.471	0.557	0.514
0.00488	0.244	0.286	0.265
0.0012207	0.159	0.16	0.1595
0.00031	0.119	0.124	0.1215
7.6e-05	0.114	0.104	0.109
1.9e-05	0.102	0.096	0.099

## Sheet: Raw and Interpolated values
Replicates	OD(rep 1)	OD(rep 2)	Average OD (Entered)	rexWAGO (ng) (Interpolated)
Mixed 1	0.601	0.651	0.626	0.0299259
Mixed 2	0.517	0.548	0.5325	0.0210181
Mixed 3	0.636	0.714	0.675	0.0355061
Mixed 4	0.538	0.592	0.565	0.0238801

## Sheet: Calculations
	Unadjusted values	Adjusted for volume of sample tested (50 ul) vs total volume of HES (obtained total of 300 ul), number of worms (n=30), and number of days in culture (4 days)
Replicates	exWAGO (ng) (interpolated)	ng of exWAGO per adult over 4 days	g of exWAGO per adult over 4 days	Mr of native exWAGO (Da or g/mol)	No. moles = mass (g) / Mr (g/mol)	Avogadros constant (molecules/mol)	No. of exWAGO molecules secreted per adult over 4 days	No. of exWAGO molecules secreted per adult per day
Mixed sexes 1	0.0299259	0.00598517	5.98517e-12	101653	5.88783e-17	6.022e+23	3.54565e+07	8.86413e+06
Mixed sexes 2	0.0210181	0.00420363	4.20363e-12	101653	4.13526e-17	6.022e+23	2.49025e+07	6.22563e+06
Mixed sexes 3	0.0355061	0.00710122	7.10122e-12	101653	6.98573e-17	6.022e+23	4.20681e+07	1.0517e+07
Mixed sexes 4	0.0238801	0.00477602	4.77602e-12	101653	4.69835e-17	6.022e+23	2.82934e+07	7.07336e+06
