# Supplementary material for: An Argonaute protein traffics from nematode to mouse and is a vaccine against parasitic nematodes
Source: EMBO Rep. 2025 Dec 9;27(2):311–40. doi: 10.1038/s44319-025-00620-4 (PMC12852730; doi:10.1038/s44319-025-00620-4)
Supplement: Supplementary file 6 — Source data Fig. 1 [file 44319_2025_620_MOESM6_ESM.zip › Figure 1/README.txt]

Source Data For Figure 1A and D: Western blot probed for Hb-exWAGO

Source Data For Figure 1B: Raw OD values for EVs and EV-depleted HES +/- Triton treatment

Source Data For Figure 1C: Raw OD values, interpolated values and calculations used to determine number of Hb-exWAGO molecules secreted per adult worm per day 
