# Supplementary material for: An Argonaute protein traffics from nematode to mouse and is a vaccine against parasitic nematodes
Source: EMBO Rep. 2025 Dec 9;27(2):311–40. doi: 10.1038/s44319-025-00620-4 (PMC12852730; doi:10.1038/s44319-025-00620-4)
Supplement: Supplementary file 7 — Source data Fig. 2 [file 44319_2025_620_MOESM7_ESM.zip]

Archive with 2 entries (1 files):
- Figure 2/
- Figure 2/README.txt
