# Supplementary material for: An Argonaute protein traffics from nematode to mouse and is a vaccine against parasitic nematodes
Source: EMBO Rep. 2025 Dec 9;27(2):311–40. doi: 10.1038/s44319-025-00620-4 (PMC12852730; doi:10.1038/s44319-025-00620-4)
Supplement: Supplementary file 8 — Source data Fig. 3 [file 44319_2025_620_MOESM8_ESM.zip]

Archive with 36 entries (31 files):
- Figure 3/
- Figure 3/3A/
- Figure 3/3A/EMBOR-2025-61666V_Infected mouse_anti-Hb-exWAGO.tif.tif
- Figure 3/3A/EMBOR-2025-61666V_Infected mouse_anti-IgG.tif.tif
- Figure 3/3A/EMBOR-2025-61666V_Naive mouse_anti-Hb-exWAGO.tif.tif
- Figure 3/3B/
- Figure 3/3B/EMBOR-2025-61666V_MODEK_BSA_AF647-T1.tif.tif
- Figure 3/3B/EMBOR-2025-61666V_MODEK_BSA_DAPI-T3.tif.tif
- Figure 3/3B/EMBOR-2025-61666V_MODEK_BSA_Merge.tif.tif
- Figure 3/3B/EMBOR-2025-61666V_MODEK_BSA_T-PMT-T4.tif.tif
- Figure 3/3B/EMBOR-2025-61666V_MODEK_Hb-rexWAGO_AF647-T1.tif.tif
- Figure 3/3B/EMBOR-2025-61666V_MODEK_Hb-rexWAGO_DAPI-T3.tif.tif
- Figure 3/3B/EMBOR-2025-61666V_MODEK_Hb-rexWAGO_Merge.tif.tif
- Figure 3/3B/EMBOR-2025-61666V_MODEK_Hb-rexWAGO_T-PMT-T4.tif.tif
- Figure 3/3B/EMBOR-2025-61666V_MODEK_PBS_AF647-T1.tif.tif
- Figure 3/3B/EMBOR-2025-61666V_MODEK_PBS_DAPI-T3.tif.tif
- Figure 3/3B/EMBOR-2025-61666V_MODEK_PBS_Merge.tif.tif
- Figure 3/3B/EMBOR-2025-61666V_MODEK_PBS_T-PMT-T4.tif.tif
- Figure 3/3B/EMBOR-2025-61666V_RAW_BSA_AF647-T1.tif.tif
- Figure 3/3B/EMBOR-2025-61666V_RAW_BSA_DAPI-T3.tif.tif
- Figure 3/3B/EMBOR-2025-61666V_RAW_BSA_Merge.tif.tif
- Figure 3/3B/EMBOR-2025-61666V_RAW_BSA_T-PMT-T4.tif.tif
- Figure 3/3B/EMBOR-2025-61666V_RAW_Hb-rexWAGO_AF647-T1.tif.tif
- Figure 3/3B/EMBOR-2025-61666V_RAW_Hb-rexWAGO_DAPI-T3.tif.tif
- Figure 3/3B/EMBOR-2025-61666V_RAW_Hb-rexWAGO_Merge.tif.tif
- Figure 3/3B/EMBOR-2025-61666V_RAW_Hb-rexWAGO_T-PMT-T4.tif.tif
- Figure 3/3B/EMBOR-2025-61666V_RAW_PBS_AF647-T1.tif.tif
- Figure 3/3B/EMBOR-2025-61666V_RAW_PBS_DAPI-T3.tif.tif
- Figure 3/3B/EMBOR-2025-61666V_RAW_PBS_Merge.tif.tif
- Figure 3/3B/EMBOR-2025-61666V_RAW_PBS_T-PMT-T4.tif.tif
- Figure 3/3B/Thumbs.db
- Figure 3/3C/
- Figure 3/3C/EMBOR-2025-61666V_3C.xlsx.xlsx
- Figure 3/3D/
- Figure 3/3D/EMBO-2025-61666V_3D_western.tif.tif
- Figure 3/README.txt
