# Supplementary material for: An Argonaute protein traffics from nematode to mouse and is a vaccine against parasitic nematodes
Source: EMBO Rep. 2025 Dec 9;27(2):311–40. doi: 10.1038/s44319-025-00620-4 (PMC12852730; doi:10.1038/s44319-025-00620-4)
Supplement: Supplementary file 8 — Source data Fig. 3 [file 44319_2025_620_MOESM8_ESM.zip › Figure 3/3C/EMBOR-2025-61666V_3C.xlsx.xlsx]

## Sheet: Sheet1
Experiment	Sample name	Treatment (10 nM)	Lymphocytes/Single Cells | Median Fluorescence Intensity (ExWAGO APC-A)
Uptake03	DW2024-01-11A2.0002.fcs	rexWAGO	8063
Uptake03	DW2024-01-11A3.0002.fcs	BSA	64.5
Uptake03	DW2024-01-11A4.0002.fcs	PBS	53.7
Uptake03	DW2024-01-11A5.0002.fcs	no treatement	25.1
Uptake04	DW2024-01-17A2.0001.fcs	rexWAGO	9680
Uptake04	DW2024-01-17A3.0001.fcs	BSA	90.5
Uptake04	DW2024-01-17A4.0001.fcs	PBS	57.8
Uptake04	DW2024-01-17A5.0001.fcs	no treatement	28.5
Uptake05	DW2024-01-23A2.0001.fcs	rexWAGO	11763	technical duplicates
Uptake05	DW2024-01-23C5.0001.fcs	rexWAGO	9650
Uptake05	DW2024-01-23A3.0001.fcs	BSA	412
Uptake05	DW2024-01-23A4.0001.fcs	PBS	64.7
Uptake05	DW2024-01-23A5.0001.fcs	no treatement	33.7
