# Supplementary material for: An Argonaute protein traffics from nematode to mouse and is a vaccine against parasitic nematodes
Source: EMBO Rep. 2025 Dec 9;27(2):311–40. doi: 10.1038/s44319-025-00620-4 (PMC12852730; doi:10.1038/s44319-025-00620-4)
Supplement: Supplementary file 8 — Source data Fig. 3 [file 44319_2025_620_MOESM8_ESM.zip › Figure 3/README.txt]

Source Data For Figure 3A: Exported microscopy images following airyscan processing as described in the Methods section. Naming convention is as follows: manuscriptID_infectionstatus_staining

Source Data For Figure 3B: Exported microscopy images following airyscan processing as described in the Methods section, including scale bar. Naming convention is as follows: manuscriptID_celltype_treatment_channel

Source Data For Figure 3C: Median Fluorescence Intensity values

Source Data For Figure 3D: Western blot probed for multiple proteins as described in Figure 3 legend
