# Supplementary material for: An Argonaute protein traffics from nematode to mouse and is a vaccine against parasitic nematodes
Source: EMBO Rep. 2025 Dec 9;27(2):311–40. doi: 10.1038/s44319-025-00620-4 (PMC12852730; doi:10.1038/s44319-025-00620-4)
Supplement: Supplementary file 9 — Source data Fig. 4 [file 44319_2025_620_MOESM9_ESM.zip]

Archive with 24 entries (18 files):
- Figure 4/
- Figure 4/4B/
- Figure 4/4B/EMBOR-2025-61666V_4B.xlsx.xlsx
- Figure 4/4C/
- Figure 4/4C/EMBOR-2025-61666V_4C.xlsx.xlsx
- Figure 4/4D/
- Figure 4/4D/EMBOR-2025-61666V_4D.xlsx.xlsx
- Figure 4/4E/
- Figure 4/4E/EMBOR-2025-61666V_4E.xlsx.xlsx
- Figure 4/4F/
- Figure 4/4F/EMBOR-2025-61666V_anti-Hb-exWAGO serum_AF647.tif.tif
- Figure 4/4F/EMBOR-2025-61666V_anti-Hb-exWAGO serum_DAPI.tif.tif
- Figure 4/4F/EMBOR-2025-61666V_anti-Hb-exWAGO serum_Merge.tif.tif
- Figure 4/4F/EMBOR-2025-61666V_anti-Hb-exWAGO serum_Transmitted light.tif.tif
- Figure 4/4F/EMBOR-2025-61666V_naive serum_AF647.tif.tif
- Figure 4/4F/EMBOR-2025-61666V_naive serum_DAPI.tif.tif
- Figure 4/4F/EMBOR-2025-61666V_naive serum_Merge.tif.tif
- Figure 4/4F/EMBOR-2025-61666V_naive serum_Transmitted light.tif.tif
- Figure 4/4F/EMBOR-2025-61666V_no ab_AF647.tif.tif
- Figure 4/4F/EMBOR-2025-61666V_no ab_DAPI.tif.tif
- Figure 4/4F/EMBOR-2025-61666V_no ab_Merge.tif.tif
- Figure 4/4F/EMBOR-2025-61666V_no ab_Transmitted light.tif.tif
- Figure 4/4F/Thumbs.db
- Figure 4/README.txt
