# Supplementary material for: An Argonaute protein traffics from nematode to mouse and is a vaccine against parasitic nematodes
Source: EMBO Rep. 2025 Dec 9;27(2):311–40. doi: 10.1038/s44319-025-00620-4 (PMC12852730; doi:10.1038/s44319-025-00620-4)
Supplement: Supplementary file 9 — Source data Fig. 4 [file 44319_2025_620_MOESM9_ESM.zip › Figure 4/4B/EMBOR-2025-61666V_4B.xlsx.xlsx]

## Sheet: Worm Counts
Experiment	Day	Treatment	Group	Ear mark	Worm counts
Vac01	d14	PBS	1	1	56
Vac01	d14	PBS	1	2	89
Vac01	d14	PBS	1	3	7
Vac01	d14	PBS	1	4	146
Vac01	d14	PBS	1	5	81
Vac01	d14	HES	2	6	91
Vac01	d14	HES	2	7	38
Vac01	d14	HES	2	8	0
Vac01	d14	HES	2	9	67
Vac01	d14	HES	2	10	0
Vac01	d14	exWAGO	3	11	131
Vac01	d14	exWAGO	3	12	106
Vac01	d14	exWAGO	3	13	78
Vac01	d14	exWAGO	3	14	135
Vac01	d14	exWAGO	3	15	117
Vac01	d28	exWAGO	6	11	31
Vac01	d28	exWAGO	6	10	28
Vac01	d28	exWAGO	6	3	2
Vac01	d28	exWAGO	6	31
Vac01	d28	exWAGO	6	4	23
Vac01	d28	PBS	4	3	38
Vac01	d28	PBS	4	4	38
Vac01	d28	PBS	4	10	74
Vac01	d28	PBS	4	30	52
Vac01	d28	PBS	4	1
Vac01	d28	HES	5	30	0
Vac01	d28	HES	5	10	0
Vac01	d28	HES	5	1	0
Vac01	d28	HES	5	3
Vac01	d28	HES	5	4	0
Vac02	d28	exWAGO	b	10	30
Vac02	d28	exWAGO	b	nm	92
Vac02	d28	exWAGO	b	3	38
Vac02	d28	exWAGO	b	1	41
Vac02	d28	HES	b	30	0
Vac02	d28	PBS	b	30	70
Vac02	d28	HES	b	nm	0
Vac02	d28	HES	b	1	0
Vac02	d28	PBS	b	10	118
Vac02	d28	PBS	b	1	89
Vac02	d28	HES	b	10	0
Vac02	d28	HES	b	3	0
Vac02	d28	PBS	b	3	138
Vac02	d28	PBS	b	nm	12
Vac03	d28	exWAGO	b	3	0
Vac03	d28	exWAGO	b	nm	18
Vac03	d28	exWAGO	b	11	3
Vac03	d28	exWAGO	b	10	91
Vac03	d28	HES	a	30	0
Vac03	d28	PBS	b	3	134
Vac03	d28	PBS	b	10	97
Vac03	d28	PBS	b	31	183
Vac03	d28	HES	a	4	0
Vac03	d28	HES	a	3	0
Vac03	d28	exWAGO	b	1	6
Vac03	d28	HES	a	nm	0
Vac03	d28	PBS	b	nm	214
Vac03	d28	HES	a	11	0
Vac03	d28	PBS	b	1	46
