# Supplementary material for: An Argonaute protein traffics from nematode to mouse and is a vaccine against parasitic nematodes
Source: EMBO Rep. 2025 Dec 9;27(2):311–40. doi: 10.1038/s44319-025-00620-4 (PMC12852730; doi:10.1038/s44319-025-00620-4)
Supplement: Supplementary file 9 — Source data Fig. 4 [file 44319_2025_620_MOESM9_ESM.zip › Figure 4/4C/EMBOR-2025-61666V_4C.xlsx.xlsx]

## Sheet: Egg Counts
Experiment	Day	Treatment	Group	Ear mark	Stool weight (g)	No. of eggs (rep1)	No. of eggs (rep2)	Egg counts (eggs/g)
Vac01	d14	PBS	1	1	0.0768	8	13	3644.92
Vac01	d14	PBS	1	2	0.0571	10	11	4902.45
Vac01	d14	PBS	1	3	0.0332	3	8	4416.57
Vac01	d14	PBS	1	4	0.0427	20	18	11862.8
Vac01	d14	PBS	1	5	0.0334	29	30	23547
Vac01	d14	HES	2	6	0.0137	0	0	0
Vac01	d14	HES	2	7	0.0382	0	1	348.953
Vac01	d14	HES	2	8	0.0526	1	0	253.422
Vac01	d14	HES	2	9	0.0355	2	0	750.986
Vac01	d14	HES	2	10	0.0532	0	0	0
Vac01	d14	exWAGO	3	11	0.0159	7	7	11737.1
Vac01	d14	exWAGO	3	12	0.0514	80	79	41234.8
Vac01	d14	exWAGO	3	13	0.1	24	29	7064.9
Vac01	d14	exWAGO	3	14	0.0218	4	1	3057.34
Vac01	d14	exWAGO	3	15	0.0551	52	59	26853.5
Vac01	d21	PBS	4	1	0.0246	97	94	103497
Vac01	d21	PBS	4	3	0.0375	30	51	28792.8
Vac01	d21	PBS	4	4	0.0196	50	72	82972.4
Vac01	d21	PBS	4	10	0.0935	124	98	31649.8
Vac01	d21	PBS	4	30	0.0316	89	83	72555.7
Vac01	d21	HES	5	1	0.0555	0	0	0
Vac01	d21	HES	5	3	0.0457	0	0	0
Vac01	d21	HES	5	4	0.0474	0	0	0
Vac01	d21	HES	5	10	0.0275	0	0	0
Vac01	d21	HES	5	30	0.0558	0	0	0
Vac01	d21	exWAGO	6	3	0.0428	10	6	4983.18
Vac01	d21	exWAGO	6	4	0.0346	26	31	21959.8
Vac01	d21	exWAGO	6	10	0.0946	38	59	13668.2
Vac01	d21	exWAGO	6	11	0.0542	15	13	6886.35
Vac01	d21	exWAGO	6	31	0.0828	2	0	321.981
Vac01	d28	PBS	4	1	0.071	55	65	22529.6
Vac01	d28	PBS	4	3	0.0444	20	33	15911.9
Vac01	d28	PBS	4	4	0.0516	30	29	15241.7
Vac01	d28	PBS	4	10	0.0435	68	59	38917.5
Vac01	d28	PBS	4	30	0.0552	47	38	20526.3
Vac01	d28	HES	5	1	0.0476	0	0	0
Vac01	d28	HES	5	3	0.0375	0	0	0
Vac01	d28	HES	5	4	0.0588	0	0	0
Vac01	d28	HES	5	10	0.02	0	0	0
Vac01	d28	HES	5	30	0.0421	0	0	0
Vac01	d28	exWAGO	6	3	0.0255	0	0	0
Vac01	d28	exWAGO	6	4	0.031	4	3	3010
Vac01	d28	exWAGO	6	10	0.0408	3	2	1633.58
Vac01	d28	exWAGO	6	11	0.0475	5	9	3928.84
Vac01	d28	exWAGO	6	31	0.0924	0	1	144.264
Vac02	d14	PBS	a	nm	0.057	83	62	33909.6
Vac02	d14	PBS	a	1	0.049	94	79	47063.1
Vac02	d14	PBS	a	3	0.052	58	42	25634.6
Vac02	d14	PBS	a	10	0.057	66	65	30635.6
Vac02	d14	PBS	a	30	0.068	129	109	46655
Vac02	d14	PBS	b	nm	0.094	33	32	9217.55
Vac02	d14	PBS	b	1	0.055	91	91	44110.2
Vac02	d14	PBS	b	3	0.083	167	174	54765.4
Vac02	d14	PBS	b	10	0.052	86	93	45886
Vac02	d14	PBS	b	30	0.049	61	77	37541.6
Vac02	d14	HES	a	nm	0.044	2	2	1211.82
Vac02	d14	HES	a	1	0.056	0	0	0
Vac02	d14	HES	a	3	0.076	7	7	2455.53
Vac02	d14	HES	a	10	0.097	0	1	137.423
Vac02	d14	HES	a	30	0.042	2	0	634.762
Vac02	d14	HES	b	nm	0.06	0	1	222.167
Vac02	d14	HES	b	1	0.051	4	1	1306.86
Vac02	d14	HES	b	3	0.048	0	0	0
Vac02	d14	HES	b	10	0.074	0	0	0
Vac02	d14	HES	b	30	0.086	3	3	930
Vac02	d14	exWAGO	a	nm	0.05	73	82	41323
Vac02	d14	exWAGO	a	1	0.051	127	111	62206.7
Vac02	d14	exWAGO	a	3	0.076	158	147	53495.4
Vac02	d14	exWAGO	a	10	0.074	84	101	33325
Vac02	d14	exWAGO	a	30	0.054	72	47	29375.4
Vac02	d14	exWAGO	b	nm	0.064	93	87	37490.6
Vac02	d14	exWAGO	b	1	0.059	46	44	20333.9
Vac02	d14	exWAGO	b	3	0.06	44	68	24882.7
Vac02	d14	exWAGO	b	10	0.052	29	32	15637.1
Vac02	d21	PBS	a	nm	0.0674	62	73	26699.6
Vac02	d21	PBS	a	1	0.0645	120	97	44846.7
Vac02	d21	PBS	a	3	0.0581	56	68	28449.6
Vac02	d21	PBS	a	10	0.0556	77	71	35482.7
Vac02	d21	PBS	a	30	0.0213	24	26	31291.1
Vac02	d21	PBS	b	nm	0.039	19	16	11962.8
Vac02	d21	PBS	b	1	0.0659	104	100	41264.3
Vac02	d21	PBS	b	3	0.065	110	118	46757.5
Vac02	d21	PBS	b	10	0.0656	136	110	49987.5
Vac02	d21	PBS	b	30	0.0485	54	80	36829.3
Vac02	d21	HES	a	nm	0.028	0	0	0
Vac02	d21	HES	a	1	0.0602	0	0	0
Vac02	d21	HES	a	3	0.0656	1	0	203.201
Vac02	d21	HES	a	10	0.0623	0	0	0
Vac02	d21	HES	a	30	0.0428	0	0	0
Vac02	d21	HES	b	nm	0.0566	0	0	0
Vac02	d21	HES	b	1	0.0524	0	0	0
Vac02	d21	HES	b	3	0.0634	0	0	0
Vac02	d21	HES	b	10	0.0298	0	0	0
Vac02	d21	HES	b	30	0.055	0	0	0
Vac02	d21	exWAGO	a	nm	0.0515	72	56	33130.9
Vac02	d21	exWAGO	a	1	0.0548	97	96	46946.9
Vac02	d21	exWAGO	a	3	0.0407	39	33	23581.3
Vac02	d21	exWAGO	a	10	0.0566	76	80	36739.9
Vac02	d21	exWAGO	a	30	0.069	56	64	23182.6
Vac02	d21	exWAGO	b	nm	0.067	110	122	46157.6
Vac02	d21	exWAGO	b	1	0.0567	59	71	30562.6
Vac02	d21	exWAGO	b	3	0.067	83	84	33225.5
Vac02	d21	exWAGO	b	10	0.0509	24	27	13356.2
Vac02	d28	exWAGO	a	1	0.0693	145	129	52704.5
Vac02	d28	exWAGO	a	3	0.0263	57	70	64369.2
Vac02	d28	exWAGO	a	10	0.0607	115	109	49191.4
Vac02	d28	exWAGO	a	30	0.0256	39	46	44259.8
Vac02	d28	exWAGO	a	nm	0.0496	168	178	92987.5
Vac02	d28	exWAGO	b	1	0.0783	48	52	17024.3
Vac02	d28	exWAGO	b	3	0.0887	55	62	17583
Vac02	d28	exWAGO	b	10	0.0618	51	36	18765.5
Vac02	d28	exWAGO	b	nm	0.0658	96	111	41934.8
Vac02	d28	HES	a	1	0.0524	0	0	0
Vac02	d28	HES	a	3	0.0549	0	0	0
Vac02	d28	HES	a	10	0.0327	0	0	0
Vac02	d28	HES	a	30	0.0561	0	0	0
Vac02	d28	HES	a	nm	0.0275	1	0	484.727
Vac02	d28	HES	b	1	0.0498	0	0	0
Vac02	d28	HES	b	3	0.0544	0	0	0
Vac02	d28	HES	b	10	0.0714	0	0	0
Vac02	d28	HES	b	30	0.0577	0	0	0
Vac02	d28	HES	b	nm	0.0862	0	0	0
Vac02	d28	PBS	a	1	0.025	61	59	63984
Vac02	d28	PBS	a	3	0.0339	50	43	36569
Vac02	d28	PBS	a	10	0.0782	66	70	23182.6
Vac02	d28	PBS	a	30	0.0488	95	93	51353.3
Vac02	d28	PBS	a	nm	0.0511	60	65	32607.6
Vac02	d28	PBS	b	1	0.0534	118	127	61158.2
Vac02	d28	PBS	b	3	0.0849	149	139	45218.4
Vac02	d28	PBS	b	10	0.0524	108	119	57746.4
Vac02	d28	PBS	b	30	0.0671	68	52	23839
Vac02	d28	PBS	b	nm	0.0585	14	23	8430.94
Vac03	d14	PBS	a	nm	0.0466	33	27	17163.1
Vac03	d14	PBS	a	1	0.0343	55	69	48190.1
Vac03	d14	PBS	a	3	0.0241	51	62	62501.7
Vac03	d14	PBS	a	10	0.0167	14	7	16762.3
Vac03	d14	PBS	b	nm	0.0368	226	207	156845
Vac03	d14	PBS	b	1	0.0369	60	67	45878.3
Vac03	d14	PBS	b	3	0.0629	110	137	52345.2
Vac03	d14	PBS	b	10	0.0262	32	49	41211.1
Vac03	d14	PBS	b	31	0.0255	136	123	135391
Vac03	d14	PBS	c	nm	0.0989	343	399	100009
Vac03	d14	exWAGO	a	nm	0.0841	26	32	9193.1
Vac03	d14	exWAGO	a	1	0.0123	7	2	9753.66
Vac03	d14	exWAGO	a	3	0.016	10	12	18328.8
Vac03	d14	exWAGO	a	10	0.032	52	62	47488.1
Vac03	d14	exWAGO	b	nm	0.0227	7	4	6459.47
Vac03	d14	exWAGO	b	1	0.0132	1	1	2019.7
Vac03	d14	exWAGO	b	3	0.0142	1	1	1877.46
Vac03	d14	exWAGO	b	10	0.0313	35	47	34922
Vac03	d14	exWAGO	b	11	0.0356	0	0	0
Vac03	d14	HES	a	nm	0.0464	4	5	2585.56
Vac03	d14	HES	a	3	0.0666	0	0	0
Vac03	d14	HES	a	4	0.0321	0	0	0
Vac03	d14	HES	a	11	0.0487	0	0	0
Vac03	d14	HES	a	30	0.0106	0	0	0
Vac03	d14	HES	b	nm	0.0281	0	1	474.377
Vac03	d14	HES	b	3	0.019	2	0	1403.16
Vac03	d14	HES	b	4	0.0187	0	1	712.834
Vac03	d14	HES	b	11	0.0311	0	0	0
Vac03	d14	HES	b	30	0.0923	0	2	288.841
Vac03	d21	PBS	b	nm	0.0323	109	97	85014.9
Vac03	d21	PBS	b	1	0.0136	23	22	44106.6
Vac03	d21	PBS	b	3	0.0537	106	102	51632
Vac03	d21	PBS	b	10	0.0545	85	72	38400.2
Vac03	d21	PBS	b	31	0.0168	55	56	88073.2
Vac03	d21	PBS	c	nm	0.0497	150	165	84485.9
Vac03	d21	PBS	c	1	0.0432	96	110	63564.4
Vac03	d21	PBS	c	3	0.0297	68	56	55653.9
Vac03	d21	PBS	c	10	0.0299	38	36	32990.6
Vac03	d21	PBS	c	31	0.0301	52	47	43842.9
Vac03	d21	exWAGO	a	nm	0.0472	4	5	2541.74
Vac03	d21	exWAGO	a	1	0.031	9	11	8600
Vac03	d21	exWAGO	a	3	0.025	32	32	34124.8
Vac03	d21	exWAGO	a	10	0.079	127	118	41339.9
Vac03	d21	exWAGO	b	nm	0.0366	10	7	6191.53
Vac03	d21	exWAGO	b	1	0.0135	6	5	10861.5
Vac03	d21	exWAGO	b	3	0.0277	0	1	481.227
Vac03	d21	exWAGO	b	10	0.0406	56	57	37100.7
Vac03	d21	exWAGO	b	11	0.025	0	0	0
Vac03	d21	HES	a	nm	0.0209	0	0	0
Vac03	d21	HES	a	3	0.0432	1	0	308.565
Vac03	d21	HES	a	4	0.0108	0	0	0
Vac03	d21	HES	a	11	0.0198	0	0	0
Vac03	d21	HES	a	30	0.0201	0	0	0
Vac03	d21	HES	b	nm	0.0246	0	1	541.87
Vac03	d21	HES	b	3	0.0285	0	0	0
Vac03	d21	HES	b	4	0.0111	0	0	0
Vac03	d21	HES	b	11	0.0246	0	0	0
Vac03	d21	HES	b	30	0.0158	0	0	0
Vac03	d28	exWAGO	b	1	0.0514	15	10	6483.46
Vac03	d28	exWAGO	b	3	0.0775	0	0	0
Vac03	d28	exWAGO	b	10	0.0421	51	43	29762.9
Vac03	d28	exWAGO	b	11	0.051	0	0	0
Vac03	d28	exWAGO	b	nm	0.0405	6	10	5266.17
Vac03	d28	HES	a	3	0.0452	0	0	0
Vac03	d28	HES	a	4	0.0388	0	0	0
Vac03	d28	HES	a	11	0.0441	0	0	0
Vac03	d28	HES	a	30	0.051	0	0	0
Vac03	d28	HES	a	nm	0.0558	0	0	0
Vac03	d28	PBS	b	1	0.0307	26	16	18236.5
Vac03	d28	PBS	b	3	0.0459	45	57	29622.2
Vac03	d28	PBS	b	10	0.0295	28	33	27563.7
Vac03	d28	PBS	b	31	0.0494	180	157	90935.4
Vac03	d28	PBS	b	nm	0.0557	269	253	124924
