# Supplementary material for: An Argonaute protein traffics from nematode to mouse and is a vaccine against parasitic nematodes
Source: EMBO Rep. 2025 Dec 9;27(2):311–40. doi: 10.1038/s44319-025-00620-4 (PMC12852730; doi:10.1038/s44319-025-00620-4)
Supplement: Supplementary file 9 — Source data Fig. 4 [file 44319_2025_620_MOESM9_ESM.zip › Figure 4/4D/EMBOR-2025-61666V_4D.xlsx.xlsx]

## Sheet: OD values
Vaccine experiment	Vaccination group	OD value (average of technical duplicates)	Timepoint
Vac03	PBS	0.1124	post-boost_prechallenge
Vac03	PBS	0.1079	post-boost_prechallenge
Vac03	PBS	0.0667	post-boost_prechallenge
Vac03	PBS	0.0976	post-boost_prechallenge
Vac03	PBS	0.0767	post-boost_prechallenge
Vac03	PBS	0.0711	post-boost_prechallenge
Vac03	PBS	0.1181	post-boost_prechallenge
Vac03	PBS	0.0765	post-boost_prechallenge
Vac03	PBS	0.1175	post-boost_prechallenge
Vac03	PBS	0.0556	post-boost_prechallenge
Vac03	exWAGO	2.3155	post-boost_prechallenge
Vac03	exWAGO	1.4979	post-boost_prechallenge
Vac03	exWAGO	0.7808	post-boost_prechallenge
Vac03	exWAGO	1.0907	post-boost_prechallenge
Vac03	exWAGO	1.8514	post-boost_prechallenge
Vac03	exWAGO	2.0699	post-boost_prechallenge
Vac03	exWAGO	2.0906	post-boost_prechallenge
Vac03	exWAGO	2.0402	post-boost_prechallenge
Vac03	exWAGO	1.3718	post-boost_prechallenge
Vac03	HES	0.672	post-boost_prechallenge
Vac03	HES	0.5455	post-boost_prechallenge
Vac03	HES	0.0891	post-boost_prechallenge
Vac03	HES	0.3227	post-boost_prechallenge
Vac03	HES	0.5123	post-boost_prechallenge
Vac03	HES	0.4551	post-boost_prechallenge
Vac03	HES	0.9744	post-boost_prechallenge
Vac03	HES	0.1658	post-boost_prechallenge
Vac03	HES	0.4176	post-boost_prechallenge
Vac03	HES	0.4824	post-boost_prechallenge
Vac03	PBS	0.0584	pre-boost_pre-challenge
Vac03	exWAGO	0.0527	pre-boost_pre-challenge
Vac03	HES	0.054	pre-boost_pre-challenge
Vac01	PBS	0.4495	post-immunisation_post-challenge (d28 p.c.)
Vac01	PBS	0.623	post-immunisation_post-challenge (d28 p.c.)
Vac01	PBS	0.752	post-immunisation_post-challenge (d28 p.c.)
Vac01	PBS	0.5855	post-immunisation_post-challenge (d28 p.c.)
Vac01	PBS	0.5805	post-immunisation_post-challenge (d28 p.c.)
Vac02	PBS	0.113826	post-immunisation_post-challenge (d28 p.c.)
Vac02	PBS	0.182127	post-immunisation_post-challenge (d28 p.c.)
Vac02	PBS	1.04435	post-immunisation_post-challenge (d28 p.c.)
Vac02	PBS	0.683273	post-immunisation_post-challenge (d28 p.c.)
Vac03	PBS	0.3011	post-immunisation_post-challenge (d28 p.c.)
Vac03	PBS	0.623	post-immunisation_post-challenge (d28 p.c.)
Vac03	PBS	0.4675	post-immunisation_post-challenge (d28 p.c.)
Vac03	PBS	0.4714	post-immunisation_post-challenge (d28 p.c.)
Vac03	PBS	0.5248	post-immunisation_post-challenge (d28 p.c.)
Vac01	exWAGO	1.9885	post-immunisation_post-challenge (d28 p.c.)
Vac01	exWAGO	1.3385	post-immunisation_post-challenge (d28 p.c.)
Vac01	exWAGO	2.207	post-immunisation_post-challenge (d28 p.c.)
Vac01	exWAGO	2.194	post-immunisation_post-challenge (d28 p.c.)
Vac01	exWAGO	2.095	post-immunisation_post-challenge (d28 p.c.)
Vac02	exWAGO	2.00507	post-immunisation_post-challenge (d28 p.c.)
Vac02	exWAGO	1.85723	post-immunisation_post-challenge (d28 p.c.)
Vac02	exWAGO	2.06609	post-immunisation_post-challenge (d28 p.c.)
Vac02	exWAGO	2.01074	post-immunisation_post-challenge (d28 p.c.)
Vac03	exWAGO	2.19393	post-immunisation_post-challenge (d28 p.c.)
Vac03	exWAGO	1.23788	post-immunisation_post-challenge (d28 p.c.)
Vac03	exWAGO	1.97331	post-immunisation_post-challenge (d28 p.c.)
Vac03	exWAGO	2.01959	post-immunisation_post-challenge (d28 p.c.)
Vac03	exWAGO	2.38174	post-immunisation_post-challenge (d28 p.c.)
Vac01	HES	0.9715	post-immunisation_post-challenge (d28 p.c.)
Vac01	HES	1.048	post-immunisation_post-challenge (d28 p.c.)
Vac01	HES	0.6555	post-immunisation_post-challenge (d28 p.c.)
Vac01	HES	0.691	post-immunisation_post-challenge (d28 p.c.)
Vac01	HES	0.7735	post-immunisation_post-challenge (d28 p.c.)
Vac02	HES	1.3675	post-immunisation_post-challenge (d28 p.c.)
Vac02	HES	1.8515	post-immunisation_post-challenge (d28 p.c.)
Vac02	HES	1.5735	post-immunisation_post-challenge (d28 p.c.)
Vac02	HES	1.546	post-immunisation_post-challenge (d28 p.c.)
Vac02	HES	1.48	post-immunisation_post-challenge (d28 p.c.)
Vac03	HES	0.5786	post-immunisation_post-challenge (d28 p.c.)
Vac03	HES	0.4819	post-immunisation_post-challenge (d28 p.c.)
Vac03	HES	0.2611	post-immunisation_post-challenge (d28 p.c.)
Vac03	HES	0.259	post-immunisation_post-challenge (d28 p.c.)
Vac03	HES	0.5403	post-immunisation_post-challenge (d28 p.c.)
