# Supplementary material for: An Argonaute protein traffics from nematode to mouse and is a vaccine against parasitic nematodes
Source: EMBO Rep. 2025 Dec 9;27(2):311–40. doi: 10.1038/s44319-025-00620-4 (PMC12852730; doi:10.1038/s44319-025-00620-4)
Supplement: Supplementary file 9 — Source data Fig. 4 [file 44319_2025_620_MOESM9_ESM.zip › Figure 4/4E/EMBOR-2025-61666V_4E.xlsx.xlsx]

## Sheet: MFI
Sample name	Protein (10 nM)	Vaccine Experiment	Serum Block (vaccine treatment)	Mouse no.	exWAGO AF647 MFI
DW2024-01-23A6.0001.fcs	rexWAGO	Vac01 d28pc	anti-exWAGO	3	2802
DW2024-01-23A7.0001.fcs	rexWAGO	Vac01 d28pc	anti-exWAGO	4	5410
DW2024-01-23A8.0001.fcs	rexWAGO	Vac01 d28pc	anti-exWAGO	10	1742
DW2024-01-23A9.0001.fcs	rexWAGO	Vac01 d28pc	anti-exWAGO	11	927
DW2024-01-23A10.0001.fcs	rexWAGO	Vac01 d28pc	anti-exWAGO	31	2906
DW2024-01-23B1.0001.fcs	rexWAGO	Vac01 d28pc	anti-HES	1	6243
DW2024-01-23B2.0001.fcs	rexWAGO	Vac01 d28pc	anti-HES	3	6635
DW2024-01-23B3.0001.fcs	rexWAGO	Vac01 d28pc	anti-HES	4	6798
DW2024-01-23B4.0001.fcs	rexWAGO	Vac01 d28pc	anti-HES	10	6205
DW2024-01-23B5.0001.fcs	rexWAGO	Vac01 d28pc	anti-HES	30	6055
DW2024-01-23B6.0001.fcs	rexWAGO	Vac01 d28pc	anti-PBS	1	5820
DW2024-01-23B7.0001.fcs	rexWAGO	Vac01 d28pc	anti-PBS	3	5216
DW2024-01-23B8.0001.fcs	rexWAGO	Vac01 d28pc	anti-PBS	4	5232
DW2024-01-23B9.0001.fcs	rexWAGO	Vac01 d28pc	anti-PBS	10	5280
DW2024-01-23B10.0001.fcs	rexWAGO	Vac01 d28pc	anti-PBS	30	5750
DW2024-01-23C1.0001.fcs	rexWAGO	Vac02 d28pc	anti-exWAGO	Bnm	649
DW2024-01-23C2.0001.fcs	rexWAGO	Vac02 d28pc	anti-exWAGO	B1	1151
DW2024-01-23C3.0001.fcs	rexWAGO	Vac02 d28pc	anti-exWAGO	B3	965
DW2024-01-23C4.0001.fcs	rexWAGO	Vac02 d28pc	anti-exWAGO	B10	456
DW2024-01-23C6.0001.fcs	rexWAGO	Vac02 d28pc	anti-HES	Bnm	4384
DW2024-01-23C7.0001.fcs	rexWAGO	Vac02 d28pc	anti-HES	B1	4479
DW2024-01-23C8.0001.fcs	rexWAGO	Vac02 d28pc	anti-HES	B3	5013
DW2024-01-23C9.0001.fcs	rexWAGO	Vac02 d28pc	anti-HES	B10	4775
DW2024-01-23C10.0001.fcs	rexWAGO	Vac02 d28pc	anti-HES	B30	4189
DW2024-01-23D1.0001.fcs	rexWAGO	Vac02 d28pc	anti-PBS	Bnm	4688
DW2024-01-23D2.0001.fcs	rexWAGO	Vac02 d28pc	anti-PBS	B1	4305
DW2024-01-23D3.0001.fcs	rexWAGO	Vac02 d28pc	anti-PBS	B3	4646
DW2024-01-23D4.0001.fcs	rexWAGO	Vac02 d28pc	anti-PBS	B10	4075
DW2024-01-23D5.0001.fcs	rexWAGO	Vac02 d28pc	anti-PBS	B30	4063
DW2024-01-23D6.0001.fcs	rexWAGO	Vac03 d28pc	anti-exWAGO	Bnm	1425
DW2024-01-23D7.0001.fcs	rexWAGO	Vac03 d28pc	anti-exWAGO	B1	4631
DW2024-01-23D8.0001.fcs	rexWAGO	Vac03 d28pc	anti-exWAGO	B3	823
DW2024-01-23D9.0001.fcs	rexWAGO	Vac03 d28pc	anti-exWAGO	B10	2143
DW2024-01-23D10.0001.fcs	rexWAGO	Vac03 d28pc	anti-exWAGO	B11	1639
DW2024-01-23E1.0001.fcs	rexWAGO	Vac03 d28pc	anti-HES	Anm	5646
DW2024-01-23E2.0001.fcs	rexWAGO	Vac03 d28pc	anti-HES	A3	5410
DW2024-01-23E3.0001.fcs	rexWAGO	Vac03 d28pc	anti-HES	A4	5361
DW2024-01-23E4.0001.fcs	rexWAGO	Vac03 d28pc	anti-HES	A11	5767
DW2024-01-23E5.0001.fcs	rexWAGO	Vac03 d28pc	anti-HES	A30	5121
DW2024-01-23E6.0001.fcs	rexWAGO	Vac03 d28pc	anti-PBS	Bnm	5044
DW2024-01-23E7.0001.fcs	rexWAGO	Vac03 d28pc	anti-PBS	B1	5328
DW2024-01-23E8.0001.fcs	rexWAGO	Vac03 d28pc	anti-PBS	B3	3165
DW2024-01-23E9.0001.fcs	rexWAGO	Vac03 d28pc	anti-PBS	B10	3333
DW2024-01-23E10.0001.fcs	rexWAGO	Vac03 d28pc	anti-PBS	B31	4318
