# Supplementary material for: An Argonaute protein traffics from nematode to mouse and is a vaccine against parasitic nematodes
Source: EMBO Rep. 2025 Dec 9;27(2):311–40. doi: 10.1038/s44319-025-00620-4 (PMC12852730; doi:10.1038/s44319-025-00620-4)
Supplement: Supplementary file 9 — Source data Fig. 4 [file 44319_2025_620_MOESM9_ESM.zip › Figure 4/README.txt]

Source Data For Figure 4A: n/a

Source Data For Figure 4B: Raw worm counts 

Source Data For Figure 4C: Raw egg counts

Source Data For Figure 4D: Mean OD values (of technical duplicates) 

Source Data For Figure 4E: Median Fluorescence Intensity values

Source Data For Figure 4F: Exported microscopy images following airyscan processing as described in the Methods section, including scale bar. Naming convention is as follows: manuscriptID_antibodytreatment_channel
