# Supplementary material for: An Argonaute protein traffics from nematode to mouse and is a vaccine against parasitic nematodes
Source: EMBO Rep. 2025 Dec 9;27(2):311–40. doi: 10.1038/s44319-025-00620-4 (PMC12852730; doi:10.1038/s44319-025-00620-4)
Supplement: Supplementary file 10 — Source data Fig. 5 [file 44319_2025_620_MOESM10_ESM.zip]

Archive with 11 entries (6 files):
- Figure 5/
- Figure 5/5B/
- Figure 5/5B/EMBOR-2025-61666V_5B.xlsx.xlsx
- Figure 5/5C/
- Figure 5/5C/EMBOR-2025-61666V_5C-western.tif.tif
- Figure 5/5D/
- Figure 5/5D/EMBOR-2025-61666V_5D-western.pdf.pdf
- Figure 5/5E/
- Figure 5/5E/EMBOR-2025-61666V_5E-western.tif
- Figure 5/README.txt
- Figure 5/Thumbs.db
