# Supplementary material for: An Argonaute protein traffics from nematode to mouse and is a vaccine against parasitic nematodes
Source: EMBO Rep. 2025 Dec 9;27(2):311–40. doi: 10.1038/s44319-025-00620-4 (PMC12852730; doi:10.1038/s44319-025-00620-4)
Supplement: Supplementary file 10 — Source data Fig. 5 [file 44319_2025_620_MOESM10_ESM.zip › Figure 5/5B/EMBOR-2025-61666V_5B.xlsx.xlsx]

## Sheet: Sheet1
		OD values (technical reps)
Samples	Biological reps	1	2	3	4	5	6	7	8	9	10	11	12	13	14
L4 HES + triton	1	0.295	0.276	0.263	0.285
L4 HES + triton	2	0.258	0.242	0.24	0.25
L5 HES + triton	1	0.164	0.169	0.223	0.256
L5 HES + triton	2	0.284	0.259	0.247	0.276
L5 HES + triton	3	0.178	0.179	0.185	0.19
Adults HES + triton	1	0.677	0.717	0.564	0.595
Adults HES + triton	2	0.52	0.546	0.409	0.456
Adults HES + triton	3	0.393	0.429	0.29	0.317
Media control	n/a	0.084	0.077	0.074	0.07	0.074	0.071	0.094	0.088	0.092	0.092	0.098	0.095
Blanks	n/a	0.079	0.073	0.078	0.074	0.074	0.076	0.078	0.073	0.081	0.08	0.097	0.1	0.093	0.101
