# Supplementary material for: An Argonaute protein traffics from nematode to mouse and is a vaccine against parasitic nematodes
Source: EMBO Rep. 2025 Dec 9;27(2):311–40. doi: 10.1038/s44319-025-00620-4 (PMC12852730; doi:10.1038/s44319-025-00620-4)
Supplement: Supplementary file 10 — Source data Fig. 5 [file 44319_2025_620_MOESM10_ESM.zip › Figure 5/README.txt]

Source Data For Figure 5A: See Dataset EV2

Source Data For Figure 5B: OD values

Source Data For Figure 5C: Western blot probed for exWAGO

Source Data For Figure 5D: Western blot probed for exWAGO

Source Data For Figure 5E: Western blot probed for Tc-exWAGO

Source Data For Figure 5F: The small RNA sequencing data are deposited to the National Center for Biotechnology Information (NCBI) Sequence Read Archive (SRA) under the BioProject ID PRJNA1200757. R scripts for analysis of the small RNA libraries are available at https://github.com/imu93/exwago_vaccine
